# Supplementary material for: The highly divergent Jekyll genes, required for sexual reproduction, are lineage specific for the related grass tribes Triticeae and Bromeae
Source: Plant J. 2019 May 25;98(6):961–74. doi: 10.1111/tpj.14363 (PMC6851964; doi:10.1111/tpj.14363)
Supplement: Supplementary file 11 — Table S2. List of barley accessions used in nucleotide diversity study. [file TPJ-98-961-s011.xlsx]

## Sheet: Sheet1
Table S2. List of barley accessions used in nucleotide diversity study.
Accession name/ number	Accession name	Accession no./name	Accession no.	Accession no.	Accession no.	USDA accession no.	ICARDA accession no.	ICARDA accession no.	IPK accession no.	Jekyll 1 allele	Jekyll1 haplotype	Jekyll 3 allele	Jekyll 3 haplotype	btr assignment	Btr1 coding region haplotype	Btr1 full region haplotype	Btr2 coding region haplotype	Btr2 full region haplotype	Ppd-H1 phenotype	HvCen haplotype	HvCEN_allele	Taxonomical status	Biological status#	Row number	Growth habit - check cultivars and landraces	Country of origin	Collection site	Latitude	Longitude	Collected/released/received	Seed Source	Reference
HOR10350									77955	1	1								non-responsive	IV	Proline	Hordeum vulgare L. convar. vulgare var. hybernum Vib.	Landrace	6	Spring	Ethiopia	Ethiopia, Ilubabor, Wereda: Didessa, Ort: Sida, 47 km von Bedele auf Weg nach Agaro	8.45	36.35		IPK	Pasam et al. 2014
HOR10508									26213	1	1								non-responsive	IV	Proline	Hordeum vulgare L. convar. vulgare var. coerulescens Sér.	Landrace	6	Spring	Ethiopia	Ethiopia, Sidamo, Bore wereda / Raya Kune, 59 km von Agere Selam auf Weg nach Kibre Mengist	6.8	38.25		IPK	Pasam et al. 2014
HOR10800									92403	1	1								non-responsive	IV	Proline	Hordeum vulgare L. convar. deficiens (Steud.) Mansf. var. deficiens (Steud.) Körn.	Landrace	2	Spring	Ethiopia	Ethiopia, Sidamo, Chelelektu wereda / Kuruma, 65 km von Dila auf Weg nach Agere Maryam	6	38.25		IPK	Pasam et al. 2014
HOR13416									99059	1	1								responsive	II	Proline	Hordeum vulgare L. convar. vulgare var. hybernum Vib.	Landrace	6	Spring	Morocco	Morocco, Marrakech, Agard	31.05	-8.83333		IPK	Pasam et al. 2014
HOR13420									99063	1	1								responsive	II	Proline	Hordeum vulgare L. convar. vulgare var. hybernum Vib.	Landrace	6	Spring	Morocco	Morocco, Agadir, Timesgadiouine	30.8833	-9.05		IPK	Pasam et al. 2014
HOR1463									17619	1	1								responsive	II	Proline	Hordeum vulgare L. convar. vulgare var. coeleste L.	Landrace	6	Spring	Afghanistan	Afghanistan, Hindukusch / Hohes Chitral	35.8833	71.18		IPK	Pasam et al. 2014
HOR1758									17897	1	1								responsive	II	Proline	Hordeum vulgare L. convar. vulgare var. densum Sér.	Landrace	6	Spring	Afghanistan	Afghanistan, Hindukusch / Turkistan. Hügelland	35	71.1504		IPK	Pasam et al. 2014
HOR1805									17944	1	1								responsive	II	Proline	Hordeum vulgare L. convar. vulgare var. hybernum Vib.	Landrace	6	Spring	Afghanistan	Afghanistan, Hindukusch / Hochlagen N des Hindukusch	35	71.1504		IPK	Pasam et al. 2014
HOR182									16438	1	1								non-responsive	III	Alanine	Hordeum vulgare L. convar. distichon (L.) Alef. var. nutans (Rode) Alef.	Landrace	2	Spring	Croatia	Croatia	45.1	15.2		IPK	Pasam et al. 2014
HOR1868									18006	1	1								non-responsive	II	Proline	Hordeum vulgare L. convar. vulgare var. hybernum Vib.	Landrace	6	Spring	Germany	Germany	52.5186	13.4083		IPK	Pasam et al. 2014
HOR1968									18090	1	1								responsive	I	Alanine	Hordeum vulgare L. convar. vulgare var. hybernum Vib.	Landrace	6	Spring	Afghanistan	Afghanistan, Hindukusch / Weite Flussläufe	35	71.1504		IPK	Pasam et al. 2014
HOR3938									19917	1	1								responsive	VI	Proline	Hordeum vulgare L. convar. vulgare var. hybernum Vib.	Landrace	6	Spring	Spain	Spain, Tenerife, Canar. Islands / Guia de Isora, Tenerife	28.2914	-16.6289		IPK	Pasam et al. 2014
HOR4016									19992	1	1								non-responsive	III	Alanine	Hordeum vulgare L. convar. distichon (L.) Alef. var. nutans (Rode) Alef.	Landrace	2	Spring	former Yugoslavia	former Yugoslavia, Livno, road	43.8667	18.4167		IPK	Pasam et al. 2014
HOR5428									21338	1	1								non-responsive	IV	Proline	Hordeum vulgare L. convar. vulgare var. breviaristatum (Vav.) Mansf.	Landrace	6	Spring	Ethiopia	Ethiopia, Diredawa	9.58333	41.8667		IPK	Pasam et al. 2014
HOR5593									21503	1	1								responsive	I	Alanine	Hordeum vulgare L. convar. vulgare var. horsfordianum Wittm.	Landrace	6	Spring	Ethiopia	Ethiopia, Shewa, Ambo, market	8.98583	37.85		IPK	Pasam et al. 2014
HOR6460									22370	1	1								responsive	III	Alanine	Hordeum vulgare L. convar. deficiens (Steud.) Mansf. var. africanum (Vavilov) Mansf.	Landrace	2	Spring	Ethiopia	Ethiopia. Kefa, Sorbu, Jimma, Market	7.55	36.6167		IPK	Pasam et al. 2014
HOR713									16938	1	1								responsive	II	Proline	Hordeum vulgare L. convar. vulgare var. hybernum Vib.	Landrace	6	Spring	Greece	Greece, Peloponnes / Afisu near Sparta	37.6667	22.1833		IPK	Pasam et al. 2014
HOR7338									75738	1	1								non-responsive	III	Alanine	Hordeum vulgare L. convar. distichon (L.) Alef. var. nutans (Rode) Alef.	Landrace	2	Spring	Slovakia	Slovakia, Ostry Grún, Vtácník-Gebirge	48.5633	18.6631		IPK	Pasam et al. 2014
HOR7484									23307	1	1								non-responsive	III	Alanine	Hordeum vulgare L. convar. distichon (L.) Alef. var. nutans (Rode) Alef.	Landrace	2	Spring	Poland	Poland, Pieniny / Niedzica, road to castle	49.4097	20.3028		IPK	Pasam et al. 2014
HOR8265									23972	1	1								responsive	II	Proline	Hordeum vulgare L. convar. vulgare var. coeleste L.	Landrace	6	Spring	Afghanistan	Afghanistan, Herat	34.3667	62.1667		IPK	Pasam et al. 2014
HOR9453									25113	1	1								non-responsive	III	Alanine	Hordeum vulgare L. convar. distichon (L.) Alef. var. nutans (Rode) Alef.	Landrace	2	Spring	Romania	Romania, Cluj / Capusul Mare	46.7772	23.5997		IPK	Pasam et al. 2014
HOR9880									25525	1	1								responsive	II	Proline	Hordeum vulgare L. convar. distichon (L.) Alef. var. nutans (Rode) Alef.	Landrace	2	Spring	Libya	Libya, 10 km s von Qarnadah bzw. 5 kms von Al Fayidiyah, FK 2130	32.6906	21.9075		IPK	Pasam et al. 2014
BCC1452	Bigo											3	1						non-responsive	I	Alanine	Hordeum vulgare L. convar. vulgare var. hybernum Vib.	Cultivar	6	Spring	Netherlands	Netherlands	52.3702	4.89044	1931	IPK	Pasam et al. 2012
BCC1469	Granal											3	1						non-responsive	I	Alanine	Hordeum vulgare L. convar. distichon (L.) Alef. var. inerme Körn.	Cultivar	2	Spring	Kazakhstan	Kazakhstan	51.1667	71.4167		IPK	Pasam et al. 2012
BCC718	Sariweon Yugmobori 1											3	2						non-responsive	I	Alanine	Hordeum vulgare L. convar. vulgare var. hybernum Vib.	Cultivar	6	Spring	Republic of Korea	Republic of Korea, Hwanghae	37.25	127		IPK	Pasam et al. 2012
BCC852	Diamond											3	1						non-responsive	I	Alanine	Hordeum vulgare L. convar. vulgare var. hybernum Vib.	Cultivar	6	Spring	Canada	Canada	45.42	-75.69	1982	IPK	Pasam et al. 2012
BCC857	Esperanza											3	1						non-responsive	I	Alanine	Hordeum vulgare L. convar. vulgare var. hybernum Vib.	Cultivar	6	Spring	Mexico	Mexico	19.4194	-99.1456		IPK	Pasam et al. 2012
BCC868	Gloria/Come											3	1						non-responsive	I	Alanine	Hordeum vulgare L.	Cultivar	6	Spring	Mexico	Mexico	19.4194	-99.1456		IPK	Pasam et al. 2012
BCC875	Hazen									1	1								non-responsive	I	Alanine	Hordeum vulgare L.	Cultivar	6	Spring	United States of America	United States of America	38.895	-77.0367	1984	IPK	Pasam et al. 2012
BCC909	OAC Elmira											3	1						non-responsive	I	Alanine	Hordeum vulgare L. convar. vulgare var. hybernum Vib.	Cultivar	6	Winter	Canada	Canada	45.42	-75.69		IPK	Comadran et al. 2012
FT227	B1K-70-01	Noga	B1K-70-01									3	1	btr1Btr2, Barke-type	II	2	-	-	non-responsive	I	Alanine	Hordeum vulgare L.	Cultivar	6	Spring	Israel	Israel	31.7792	35.2236		EU FP7 EXBARDIV	Comadran et al. 2012
FT806	Morex											3	1	Btr1btr2, Morex-type	I	1	I	1	non-responsive	I	Alanine	Hordeum vulgare L.	Cultivar	6	Winter	United States of America	United States of America	38.895	-77.0367		IPK	Comadran et al. 2012
Marinka										1	1								non-responsive	I	Alanine	Hordeum vulgare L.	Cultivar	2	Winter	Netherlands	Netherlands	52.3702	4.89044	1985	EU FP7 EXBARDIV	Tondelli et al. 2013
Tiffany										1	1								non-responsive	I	Alanine	Hordeum vulgare L.	Cultivar	2	Winter	Denmark	Denmark	55.6757	12.5787	1996	EU FP7 EXBARDIV	Tondelli et al. 2013
BCC003		FT762				PI 366441		IG 128089				3	1	btr1Btr2, Barke-type	II	2	-	-	responsive	I	Alanine	Hordeum vulgare L. convar. distichon (L.) Alef. var. nutans (Rode) Alef.	Landrace	2	Winter	Afghanistan	Afghanistan, Ghowr, Gormao village, Poon Hills	34.633	65.75		IPK	Pasam et al. 2012
BCC1364	Vavilon									1	1								responsive	I	Alanine	Hordeum vulgare L. convar. vulgare var. densum Sér.	Cultivar	6	Winter	Russia	Russia	55.75	37.6167		IPK	Comadran et al. 2012
BCC423	Gang Tuo Qing Ke 1 hao									1	1								responsive	I	Alanine	Hordeum vulgare L. convar. vulgare var. subpyramidatum (Orl.) Mansf.	Cultivar	6	Spring	China	China, Sichuan	30.7135	103.403		IPK	Pasam et al. 2012
BCC438	Manchuria Native 1									1	1			Btr1btr2, Morex-type	I	1	I	1	responsive	I	Alanine	Hordeum vulgare L. convar. vulgare var. hybernum Vib.	Cultivar	6	Spring	China	China, Manchuria	45.75	126.633		IPK	Pasam et al. 2012
BCC439	Fengtien Black											3	2						responsive	I	Alanine	Hordeum vulgare L. convar. vulgare var. nigrum (Willd.) Link	Cultivar	6	Spring	China	China, Manchuria	45.75	126.633		IPK	Pasam et al. 2012
BCC484	Shanghai 3											3	2	Btr1btr2, Morex-type	I	1	I	1	responsive	I	Alanine	Hordeum vulgare L. convar. vulgare var. nudipyramidatum	Cultivar	6	Winter	China	China	39.9289	116.388		IPK	Comadran et al. 2012
BCC526	C-138											3	2						responsive	I	Alanine	Hordeum vulgare L. convar. vulgare var. rikotense Regel	Cultivar	6	Winter	India	India	28.6667	77.2167		IPK	Pasam et al. 2012
BCC527	BHS169											3	1						responsive	I	Alanine	Hordeum vulgare L. convar. vulgare var. breviaristatum (Vav.) Mansf.	Cultivar	6	Winter	India	India	28.6667	77.2167		IPK	Pasam et al. 2012
BCC533	Lakhan											3	2						responsive	I	Alanine	Hordeum vulgare L. convar. vulgare var. hybernum Vib.	Cultivar	6	Winter	India	India	28.6667	77.2167		IPK	Pasam et al. 2012
BCC538	Rewari											3	2	btr1Btr2, Barke-type	II	2	II	2	responsive	I	Alanine	Hordeum vulgare L. convar. vulgare var. hybernum Vib.	Cultivar	6	Winter	India	India	28.6667	77.2167		IPK	Pasam et al. 2012
BCC551	Churtanchan 1									1	1								responsive	I	Alanine	Hordeum vulgare L. convar. vulgare var. hybernum Vib.	Cultivar	6	Winter	India	India	28.6667	77.2167		IPK	Pasam et al. 2012
BCC566	Batheri											3	1						responsive	I	Alanine	Hordeum vulgare L. convar. vulgare var. hybernum Vib.	Cultivar	6	Winter	India	India	28.6667	77.2167		IPK	Comadran et al. 2012
BCC577	Pandukeshwar 2											3	2						responsive	I	Alanine	Hordeum vulgare L. convar. vulgare var. hybernum Vib.	Cultivar	6	Winter	India	India	28.6667	77.2167		IPK	Pasam et al. 2012
BCC579	Bijoria									1	1								responsive	I	Alanine	Hordeum vulgare L. convar. vulgare var. hybernum Vib.	Cultivar	6	Winter	India	India	28.6667	77.2167		IPK	Pasam et al. 2012
BCC581	Bana									1	1								responsive	I	Alanine	Hordeum vulgare L. convar. vulgare var. hybernum Vib.	Cultivar	6	Winter	India	India	28.6667	77.2167		IPK	Pasam et al. 2012
BCC732	Gho 4											3	2	Btr1btr2, Morex-type	I	1	I	1	responsive	I	Alanine	Hordeum vulgare L. convar. vulgare var. hybernum Vib.	Landrace	6	Winter	Nepal	Nepal	27.7167	85.3167		IPK	Pasam et al. 2012
BCC745	Macha Khola 1											3	2	btr1Btr2, Barke-type	II	2	II	264	responsive	I	Alanine	Hordeum vulgare L. convar. vulgare var. subparallelum (Orl.) Mansf.	Landrace	6	Winter	Nepal	Nepal	27.7167	85.3167		IPK	Pasam et al. 2012
BCC759	Kagbeni 2											3	2	Btr1btr2, Morex-type	I	1	I	1	responsive	I	Alanine	Hordeum vulgare L. convar. vulgare var. hybernum Vib.	Landrace	6	Winter	Nepal	Nepal	27.7167	85.3167		IPK	Pasam et al. 2012
BCC761	Ulleri 2											3	2	btr1Btr2, Barke-type	II	2	-	-	responsive	I	Alanine	Hordeum vulgare L. convar. vulgare var. parallelum Körn.	Landrace	6	Winter	Nepal	Nepal, Upper Kali Gandaki Basin, Ulleri	28.3561	83.7361	1953	IPK	Pasam et al. 2012
BCC766	Ulleri 10									1	1								responsive	I	Alanine	Hordeum vulgare L. convar. intermedium (Körn.) Mansf. var. atratum (Vav. et Orl.) Mansf.	Landrace	intermedium	Winter	Nepal	Nepal, Upper Kali Gandaki Basin, Ulleri	28.3561	83.7361	1953	IPK	Pasam et al. 2012
BCC768	Ulleri 20	FT795										3	1						responsive	I	Alanine	Hordeum vulgare L.	Landrace	intermedium	Winter	Nepal	Nepal, Upper Kali Gandaki Basin, Ulleri	28.3561	83.7361		IPK	Comadran et al. 2012
BCC818	Belford									1	1								responsive	I	Alanine	Hordeum vulgare L.	Cultivar	6	Winter	United States of America	United States of America	38.895	-77.0367	1940	IPK	Pasam et al. 2012
BCC936	Tambar 500									1	1								responsive	I	Alanine	Hordeum vulgare L. convar. vulgare var. densum Sér.	Cultivar	6	Winter	United States of America	United States of America	38.895	-77.0367		IPK	Comadran et al. 2012
FT079	B1K-19-15											3	4						responsive	I	Alanine	Hordeum spontaneum	Wild	2	Winter	Israel	Israel, Shilat	31.9179	35.0214		EU FP7 EXBARDIV	Hübner et al. 2007
FT231	HID04			MSSAKB-93004			181595	IG 107423				3	1						responsive	I	Alanine	Hordeum spontaneum	Wild	2	Winter	Iraq	Iraq, Mosul, 20 Km S Al Hatra junction, Mosul road	35.5833	43		USDA	Comadran et al. 2012
FT232	HID06			MSSAKB-93018			181597	IG 107425				3	2						responsive	I	Alanine	Hordeum spontaneum	Wild	2	Winter	Iraq	Iraq, Mosul, Jebel Sinjar Karsi	36.4167	41.65		ICARDA	Comadran et al. 2012
FT268	HID99			ID 314			181236	IG 39845				3	1						responsive	I	Alanine	Hordeum spontaneum	Wild	2	Winter	Syria	Syria, Homs, Central area, 10 Km S Kum	35.1672	38.8814		ICARDA	Comadran et al. 2012
FT278	HID131			12902		PI212305	IG38653	IG 38653				3	1						responsive	I	Alanine	Hordeum spontaneum	Wild	2	Winter	Afghanistan	Afghanistan, Jowzjan, Shibarghan, Mazar-i-Sharif	36.667	65.754		USDA	Comadran et al. 2012
FT279	HID133			401		PI 220341		IG 38659		1	8								responsive	I	Alanine	Hordeum spontaneum	Wild	2	Winter	Afghanistan	Afghanistan, Baghlan, Kataghan	35.75	69		USDA	Comadran et al. 2012
FT283	HID140			K1197		PI253933						3	1						responsive	I	Alanine	Hordeum spontaneum	Wild	2	Winter	Iraq	Iraq, Arbil, Salahudin, 127 Km E Mosul	36.4	44.2		USDA	Comadran et al. 2012
FT330	HID248					401367		IG 40139				3	2						responsive	I	Alanine	Hordeum spontaneum	Wild	2	Winter	Iran	Iran, Khuzestan, Dogonbaden Airport	30.3592	50.7925		USDA	Comadran et al. 2012
FT333	HID251			D-205		PI401370		IG 40142		1	8								responsive	I	Alanine	Hordeum spontaneum	Wild	2	Winter	Iran	Iran, Khorasan, Delbaran, small village 60 Km from Mashad, toward Sabsevar	35.983	59.483		USDA	Comadran et al. 2012
FT355	HID310			FAO NO. 3893		2882			HOR 2882			3	1						responsive	I	Alanine	Hordeum spontaneum	Wild	2	Winter	Iran	Iran, Khuzestan, 45 Km from Ahwaz to Dezful	31.5333	48.8167		IPK	Comadran et al. 2012
FT376	HID360						2699/82		HOR 2699			3	5						responsive	I	Alanine	Hordeum spontaneum	Wild	2	Winter	Turkmenistan	Turkmenistan, Kushka river valley betw. Kush	35.2758	62.3417		IPK	Comadran et al. 2012
FT403	TIBET	G404H		BGRC05383	BR05383							3	2	Btr1btr2, Morex-type	I	1	I	1	responsive	I	Alanine	Hordeum vulgare L.	Landrace	6	Winter	China	China, Middle Asia, Tibet	31.8	88.8		MPIZ	Comadran et al. 2012
FT423	HID29									1	8								responsive	I	Alanine	Hordeum spontaneum	Wild	2	Winter	Iran	Iran, Station 10	32.00	53.00		ICARDA	Comadran et al. 2012
FT440	Keel											3	1						responsive	I	Alanine	Hordeum vulgare L.	Cultivar	2	Spring	Australia	Australia	-35.3	149.117		Maria von Korff	Comadran et al. 2012
FT462	HP201			2004-6-29-12-2								3	1						responsive	I	Alanine	Hordeum spontaneum	Wild	2	Winter	Turkey	Turkey, 37.8 km SW from Pirinçlik	37.7783	39.78		Hakan Özkan	Comadran et al. 2012
FT463	HP222			2004-6-30-2-4								3	1						responsive	I	Alanine	Hordeum spontaneum	Wild	2	Winter	Turkey	Turkey, 4,6 km SW from Karabahçe	37.7719	39.7342		Hakan Özkan	Comadran et al. 2012
FT464	HP241			2004-6-30-4-4								3	6						responsive	I	Alanine	Hordeum spontaneum	Wild	2	Winter	Turkey	Turkey, 21.7 km SW from Karabahçe	37.7142	39.7342		Hakan Özkan	Comadran et al. 2012
FT466	HP261			2004-6-30-7-3								3	4						responsive	I	Alanine	Hordeum spontaneum	Wild	2	Winter	Turkey	Turkey, 37.9 km SW from Karabahçe	37.6075	39.7281		Hakan Özkan	Comadran et al. 2012
FT509	HID35		HID35	MSMNNL-93198			181589	IG 40198				3	1						responsive	I	Alanine	Hordeum spontaneum	Wild	2	Winter	Iran	Iran, Azerbayjan West, Naqadeh to Haydar Abad , close to Lake Urmiyah	37.0667	45.4667		ICARDA	Comadran et al. 2012
FT510	HID49		HID49	FAO 3895			181650	IG 112678	HOR 2689			3	2						responsive	I	Alanine	Hordeum spontaneum	Wild	2	Winter	Iran	Iran, Susa, 118 km from Ahwaz	32.1892	48.2578		ICARDA	Comadran et al. 2012
FT514	HID125		HID125	AUS 402764		402764						3	1	relative close to the btr1 ancestor					responsive	I	Alanine	Hordeum spontaneum	Wild	2	Winter	Iran	Iran, Shahbad, SHAHABAD-ILAM 1	36.6217	53.0333		Aust. WCC	Comadran et al. 2012
FT515	HID132		HID132	S-62		PI 219796	180046	IG 38655		1	7								responsive	I	Alanine	Hordeum spontaneum	Wild	2	Winter	Iraq	Iraq, Arbil, 4 Km W Salahidin	36.4	44.15		USDA	Comadran et al. 2012
FT567	BS06					PI 293409						3	1	closest to btr1					responsive	I	Alanine	Hordeum spontaneum	Wild	2	Winter	Turkmenistan	Turkmenistan, Lebap, Chandyr	41.05	61.8833		USDA	Comadran et al. 2012
FT581	BS21			TU85-010-01		PI 560559						3	1						responsive	I	Alanine	Hordeum spontaneum	Wild	2	Winter	Turkey	Turkey, Siirt, 4.2km W of jct roads Diyarbakir-Siirt and Siirt-Bitlis. Habitat: Steep N facing slope, rocky, hard limestone conglomerate outcrops, heavily grazed with much bare ground	37.9667	41.7167		USDA	Comadran et al. 2012
FT582	SH01-2											3	1						responsive	I	Alanine	Hordeum spontaneum	Wild	2	Winter	Syria	Syria, Al Hasakah, Malkeih, 2 km from Karatchook junction road	37.0925	42.0989		ICARDA	Comadran et al. 2012
FT583	SH043			DFKO-19			181334	IG 39943				3	1						responsive	I	Alanine	Hordeum spontaneum	Wild	2	Winter	Syria	Syria, Al Hasakah, 83 km from Al Hasakah; on Kamishly Aleppo road	37.0378	41.2156		ICARDA	Comadran et al. 2012
FT584	SH082			GWJVKO-19			181614	IG 110762				3	1						responsive	I	Alanine	Hordeum spontaneum	Wild	2	Winter	Syria	Syria, Al Hasakah, A Tall 3 km S of the road to Darbasiyah 47km from Ra's al 'Ayn	36.9669	40.4975		ICARDA	Comadran et al. 2012
FT595	HID05			MSSAKB-93005			181596	IG 107424				3	1						responsive	I	Alanine	Hordeum spontaneum	Wild	2	Winter	Iraq	Iraq, Mosul, Tell Afar to Sinjar, 60 Km W Mosul	36.3333	42.1667		ICARDA	Comadran et al. 2012
FT603	HID18						181655	IG 112797	HOR 10478			3	8						responsive	I	Alanine	Hordeum spontaneum	Wild	2	Winter	Iraq	Iraq, Neinawa, Mosul, Gelände der landw., Fakultät der Uni. Mosul	36.35	43.1333		ICARDA	Comadran et al. 2012
FT620	64HID1			HID64-1			181679/mix	IG 116100				3	8						responsive	I	Alanine	Hordeum spontaneum	Wild	2	Winter	Turkey	Turkey, Gaziantep, 2Km from Al Baeyli North on the way to Gaziantep.	36.6911	37.4644		ICARDA	Comadran et al. 2012
FT621	69HID1			HID69-1			181685/mix	IG 116106				3	1	relative close to the btr1 ancestor					responsive	I	Alanine	Hordeum spontaneum	Wild	2	Winter	Turkey	Turkey, Gaziantep, Yukari guneyce village 3 Km NW the village.	36.8536	37.5214		ICARDA	Comadran et al. 2012
FT632	HID121			GWJVKO-37			181619	IG 110780				3	1						responsive	I	Alanine	Hordeum spontaneum	Wild	2	Winter	Syria	Syria, Al Hasska, 11 Km E Roumelan road to Malkie.	37.0778	42.0706		ICARDA	Comadran et al. 2012
FT660	HID33			MSMNNL-93181			181587	IG 40196				3	1						responsive	I	Alanine	Hordeum spontaneum	Wild	2	Winter	Iran	Iran, Azerbayjan West Mahabad	36.75	45.7		ICARDA	Comadran et al. 2012
HOR11059	Harumaki Doumugi									1	1								responsive	I	Alanine	Hordeum vulgare L. convar. vulgare var. parallelum Körn.	Cultivar	6	Winter	Democratic People's Republic of Korea	Democratic People's Republic of Korea	39.03	125.73		IPK	Comadran et al. 2012
HOR11523	Nemesh									1	1								responsive	I	Alanine	Hordeum vulgare L. convar. vulgare var. revelatum	Cultivar	6	Winter	China	China, Ichang, Prov. Hubei	30.9678	112.231		IPK	Comadran et al. 2012
HOR11905	Li Ts'un 1									1	1								responsive	I	Alanine	Hordeum vulgare L. convar. vulgare var. parallelum Körn.	Cultivar	6	Winter	China	China	39.9289	116.388		IPK	Comadran et al. 2012
BCC1418	Tyra									1	1								non-responsive	II	Proline	Hordeum vulgare L. convar. distichon (L.) Alef. var. nutans (Rode) Alef.	Cultivar	2	Spring	Denmark	Denmark	55.6757	12.5787	1975	IPK	Pasam et al. 2012
BCC1448	Agneta											3	1						non-responsive	II	Proline	Hordeum vulgare L. convar. vulgare var. hybernum Vib.	Cultivar	6	Spring	Finland	Finland	60.1667	24.9333	1981	IPK	Pasam et al. 2012
BCC1453	Olli	FT768								1	1			btr1Btr2, Barke-type	II	2	II	274	non-responsive	II	Proline	Hordeum vulgare L. convar. vulgare var. hybernum Vib.	Cultivar	6	Winter	Finland	Finland	60.1667	24.9333	1927	IPK	Pasam et al. 2012
BCC1493	Gelios									1	1								non-responsive	II	Proline	Hordeum vulgare L. convar. vulgare var. hybernum Vib.	Cultivar	6	Winter	Ukraine	Ukraine, Odessa	46.4833	30.7333		IPK	Pasam et al. 2012
BCC869	Gobernadora	FT797								1	1								non-responsive	II	Proline	Hordeum vulgare L.	Cultivar	2	Spring	Mexico	Mexico	19.4194	-99.1456		IPK	Pasam et al. 2012
BCC900	Lino									1	1								non-responsive	II	Proline	Hordeum vulgare L.	Cultivar	6	Winter	Mexico	Mexico	19.4194	-99.1456		IPK	Pasam et al. 2012
FT505	Sladoran		H27									3	1						non-responsive	II	Proline	Hordeum vulgare L.	Cultivar	2	Winter	Turkey	Turkey, Thrace Agricultural Research Institute / Edirne	41.6744	26.5608		Hakan Özkan	Comadran et al. 2012
HOR12467	Tairiku Nijou									1	1								non-responsive	II	Proline	Hordeum vulgare L. convar. distichon (L.) Alef. var. nutans (Rode) Alef.	Cultivar	2	Winter	Japan	Japan	35.6839	139.774		IPK	Comadran et al. 2012
HOR3233	Stavropol'skij 7									1	1								non-responsive	II	Proline	Hordeum vulgare L. convar. distichon (L.) Alef. var. nutans (Rode) Alef.	Cultivar	2	Winter	Russia	Russia	55.75	37.6167		IPK	Comadran et al. 2012
HOR9307	Viktoria									1	1								non-responsive	II	Proline	Hordeum vulgare L. convar. distichon (L.) Alef. var. nutans (Rode) Alef.	Cultivar	2	Winter	Romania	Romania	44.4333	26.1		IPK	Comadran et al. 2012
Kaskade										1	1								non-responsive	II	Proline	Hordeum vulgare L.	Cultivar	2	Winter	Germany	Germany	52.5186	13.4081	1981	EU FP7 EXBARDIV	Tondelli et al. 2013
Lonni										1	1								non-responsive	II	Proline	Hordeum vulgare L.	Cultivar	6	Winter	Denmark	Denmark	55.6757	12.5787	2005	EU FP7 EXBARDIV	Tondelli et al. 2013
Melanie										1	1								non-responsive	II	Proline	Hordeum vulgare L.	Cultivar	2	Winter	Germany	Germany	52.5186	13.4081	1993	EU FP7 EXBARDIV	Tondelli et al. 2013
Nure										1	1								non-responsive	II	Proline	Hordeum vulgare L.	Cultivar	2	Winter	Italy	Italy	41.8833	12.4833	1998	EU FP7 EXBARDIV	Tondelli et al. 2013
Alfeo										1	1								responsive	II	Proline	Hordeum vulgare L.	Cultivar	2	Winter	Italy	Italy	41.8833	12.4833	1993	EU FP7 EXBARDIV	Tondelli et al. 2013
Arda										1	1								responsive	II	Proline	Hordeum vulgare L.	Cultivar	2	Winter	Italy	Italy	41.8833	12.4833	1985	EU FP7 EXBARDIV	Tondelli et al. 2013
BCC093	IQ 70061											3	1						responsive	II	Proline	Hordeum vulgare L. convar. distichon (L.) Alef. var. nutans (Rode) Alef.	Landrace	2	Spring	Iraq	Iraq	33.3333	44.3833		IPK	Pasam et al. 2012
BCC118		FT764						IG 128216				3	1	Btr1btr2, Morex-type	I	1	I	-	responsive	II	Proline	Hordeum vulgare L. convar. vulgare var. subviolaceum Körn.	Landrace	6	Winter	Libya	Libya, Sabha, Ghadduwah	26.4667	14.3833		IPK	Pasam et al. 2012
BCC126								IG 31903				3	1						responsive	II	Proline	Hordeum vulgare L. convar. vulgare var. hybernum Vib.	Landrace	6	Winter	Morocco	Morocco, Tiznit, Timadriouine; 5km E of Imiter	29.6667	-8.28333		IPK	Pasam et al. 2012
BCC129		FT447						IG 31925		1	1								responsive	II	Proline	Hordeum vulgare L. convar. vulgare var. hybernum Vib.	Landrace	6	Winter	Morocco	Morocco, Meknes, near Tedders	33.6333	-6.28333		IPK	Pasam et al. 2012
BCC131		FT448						IG 31933		1	1								responsive	II	Proline	Hordeum vulgare L. convar. vulgare var. hybernum Vib.	Landrace	6	Winter	Morocco	Morocco, Bouarfa, Bouanane Oasis	32.05	-3.05		IPK	Pasam et al. 2012
BCC1342	Riniker									1	1								responsive	II	Proline	Hordeum vulgare L. convar. vulgare var. hybernum Vib.	Cultivar	6	Winter	Switzerland	Switzerland	47.379	8.541		IPK	Comadran et al. 2012
BCC1363	Siluet									1	1								responsive	II	Proline	Hordeum vulgare L. convar. vulgare var. densum Sér.	Cultivar	6	Winter	Russia	Russia	55.75	37.6167		IPK	Comadran et al. 2012
BCC1470	Unumli-Arpa									1	1								responsive	II	Proline	Hordeum vulgare L. convar. distichon (L.) Alef. var. nutans (Rode) Alef.	Cultivar	2	Spring	Uzbekistan	Uzbekistan	39.6542	66.9597		IPK	Pasam et al. 2012
BCC1476	Afrasiab	FT772		VIR 29103						1	1			btr1Btr2, Barke-type	II	2	-	-	responsive	II	Proline	Hordeum vulgare L. convar. vulgare var. hybernum Vib.	Cultivar	6	Spring	Uzbekistan	Uzbekistan, Samarkand	39.6542	66.9597		IPK	Pasam et al. 2012
BCC149	IG 32019	FT775						IG 32019		1	1								responsive	II	Proline	Hordeum vulgare L. convar. vulgare var. hybernum Vib.	Landrace	6	Winter	Morocco	Morocco, Fes, Imarzen; 5km N of Taounate	34.4333	-4.65		IPK	Pasam et al. 2012
BCC1513	Skorohod; Kniish 236 [synonym]									1	1								responsive	II	Proline	Hordeum vulgare L. convar. vulgare var. hybernum Vib.	Cultivar	6	Winter	Russia	Russia	55.75	37.6167		IPK	Comadran et al. 2012
BCC1517	Radical											3	1						responsive	II	Proline	Hordeum vulgare L. convar. vulgare var. densum Sér.	Cultivar	6	Winter	Russia	Russia	55.75	37.6167		IPK	Comadran et al. 2012
BCC1548	Athenais	FT815								1	1								responsive	II	Proline	Hordeum vulgare L. convar. vulgare var. hybernum Vib.	Cultivar	6	Spring	Cyprus	Cyprus	35.1167	33.4		IPK	Pasam et al. 2012
BCC1552	Skorohod											3	1						responsive	II	Proline	Hordeum vulgare L. convar. vulgare var. parallelum Körn.	Cultivar	6	Winter	Russia	Russia	55.75	37.6167		IPK	Comadran et al. 2012
BCC1559	Cenad 450									1	1								responsive	II	Proline	Hordeum vulgare L. convar. vulgare var. hybernum Vib.	Cultivar	6	Winter	Romania	Romania	44.4333	26.1		IPK	Comadran et al. 2012
BCC1585	Miraj 1											3	1						responsive	II	Proline	Hordeum vulgare L. convar. vulgare var. hybernum Vib.	Cultivar	6	Winter	Romania	Romania	44.4333	26.1		IPK	Comadran et al. 2012
BCC161								IG 32086		1	1								responsive	II	Proline	Hordeum vulgare L. convar. vulgare var. hybernum Vib.	Landrace	6	Winter	Morocco	Morocco, Oujda, Berkane; Dauar Ouled El-Hadj; 92km to Oujda	34.95	-2.33333		IPK	Pasam et al. 2012
BCC167	Shayir IG 32973	FT786						IG 32973				3	1						responsive	II	Proline	Hordeum vulgare L. convar. vulgare var. rikotense Regel	Landrace	6	Winter	Oman	Oman, Interior, 35km S Jabrin	22.6667	57.3333		IPK	Pasam et al. 2012
BCC173								IG 128104		1	1								responsive	II	Proline	Hordeum vulgare L.	Landrace	6	Winter	Pakistan	Pakistan, Northern Areas, Naltar	36.1333	73.2333	1974	IPK	Pasam et al. 2012
BCC182								IG 128162		1	1								responsive	II	Proline	Hordeum vulgare L. convar. vulgare var. coeleste L.	Landrace	6	Winter	Pakistan	Pakistan, Northern Areas, Sali Harng; 16km from Yasin to Gupus	36.3	73.3667		IPK	Pasam et al. 2012
BCC421	Xin Mai 1 Hao	FT790								1	1								responsive	II	Proline	Hordeum vulgare L. convar. vulgare var. hybernum Vib.	Cultivar	6	Winter	China	China, Jiangsu	33.0271	119.707		IPK	Pasam et al. 2012
BCC424	Tu Da Mai 1											3	2						responsive	II	Proline	Hordeum vulgare L. convar. vulgare var. subpyramidatum	Cultivar	6	Winter	China	China	39.9289	116.388		IPK	Comadran et al. 2012
BCC479	Chiao chuang 6											3	2	Btr1btr2, Morex-type	I	1	I	1	responsive	II	Proline	Hordeum vulgare L. convar. vulgare var. horsfordianum	Cultivar	6	Winter	China	China	39.9289	116.388		IPK	Comadran et al. 2012
BCC502	Itu Native									1	1								responsive	II	Proline	Hordeum vulgare L. convar. vulgare var. hybernum Vib.	Cultivar	6	Spring	China	China, Tsingtao	36.0867	120.341		IPK	Pasam et al. 2012
BCC520	Mii Mai											3	2						responsive	II	Proline	Hordeum vulgare L. convar. vulgare var. asiaticum	Cultivar	6	Winter	China	China	39.9289	116.388		IPK	Comadran et al. 2012
BCC524	Rajkiran											3	2						responsive	II	Proline	Hordeum vulgare L. convar. vulgare var. breviaristatum (Vav.) Mansf.	Cultivar	6	Winter	India	India	28.6667	77.2167		IPK	Pasam et al. 2012
BCC532	Ratna											3	1						responsive	II	Proline	Hordeum vulgare L. convar. vulgare var. hybernum Vib.	Cultivar	6	Winter	India	India	28.6667	77.2167		IPK	Pasam et al. 2012
BCC535	PL 172											3	1						responsive	II	Proline	Hordeum vulgare L. convar. vulgare var. hybernum Vib.	Cultivar	6	Spring	India	India	28.6667	77.2167		IPK	Pasam et al. 2012
BCC617	Sangatsu											3	2						responsive	II	Proline	Hordeum vulgare L. convar. vulgare var. hybernum Vib.	Cultivar	6	Winter	Japan	Japan	35.6839	139.774		IPK	Comadran et al. 2012
BCC625	Dairokkaku	FT793										3	2						responsive	II	Proline	Hordeum vulgare L. convar. vulgare var. subpyramidatum (Orl.) Mansf.	Cultivar	6	Spring	Japan	Japan, Nagano	36.6486	138.194		IPK	Pasam et al. 2012
BCC639	Hachikoku OUJ 386									1	1			Btr1btr2, Morex-type	I	1	I	1	responsive	II	Proline	Hordeum vulgare L. convar. vulgare var. brachyatherum	Cultivar	6	Winter	Japan	Japan	35.6839	139.774		IPK	Comadran et al. 2012
BCC642	Nigatsuko											3	2						responsive	II	Proline	Hordeum vulgare L. convar. vulgare var. hybernum Vib.	Cultivar	6	Winter	Japan	Japan, Kagoshima	31.5965	130.557		IPK	Pasam et al. 2012
BCC648	Takayama Sangatsu 1											3	2						responsive	II	Proline	Hordeum vulgare L. convar. vulgare var. hybernum Vib.	Cultivar	6	Winter	Japan	Japan	35.6839	139.774		IPK	Comadran et al. 2012
BCC657	Osome											3	2						responsive	II	Proline	Hordeum vulgare L. convar. vulgare var. hadaka	Cultivar	6	Winter	Japan	Japan	35.6839	139.774		IPK	Comadran et al. 2012
BCC666	Buhobori											3	1						responsive	II	Proline	Hordeum vulgare L. convar. vulgare var. densum Sér.	Cultivar	6	Spring	Republic of Korea	Republic of Korea	37.5657	126.978		IPK	Pasam et al. 2012
BCC667	Namhaebori											3	2						responsive	II	Proline	Hordeum vulgare L. convar. vulgare var. densum Sér.	Cultivar	6	Spring	Republic of Korea	Republic of Korea	37.5657	126.978		IPK	Pasam et al. 2012
BCC678	Nulssalbori											3	2						responsive	II	Proline	Hordeum vulgare L. convar. vulgare var. revelatum	Cultivar	6	Winter	Republic of Korea	Republic of Korea	37.5657	126.978		IPK	Comadran et al. 2012
BCC683	Boseong Covered 3											3	2	Btr1btr2, Morex-type	I	1	I	1	responsive	II	Proline	Hordeum vulgare L. convar. intermedium var. pavoninum	Cultivar	intermedium	Winter	Republic of Korea	Republic of Korea	37.5657	126.978		IPK	Comadran et al. 2012
BCC691	Geumseong Native											3	2						responsive	II	Proline	Hordeum vulgare L. convar. vulgare var. subnudipyramidatum	Cultivar	6	Winter	Republic of Korea	Republic of Korea	37.5657	126.978		IPK	Comadran et al. 2012
BCC710	Neulbori											3	2						responsive	II	Proline	Hordeum vulgare L. convar. intermedium var. pavoninum	Cultivar	intermedium	Winter	Republic of Korea	Republic of Korea	37.5657	126.978		IPK	Comadran et al. 2012
BCC713	Ogcheon Seungmaeg											3	2						responsive	II	Proline	Hordeum vulgare L. convar. vulgare var. subpyramidatum	Cultivar	6	Winter	Republic of Korea	Republic of Korea	37.5657	126.978		IPK	Comadran et al. 2012
BCC722	Hongcheon Native									1	1			Btr1btr2, Morex-type	I	1	I	259	responsive	II	Proline	Hordeum vulgare L. convar. vulgare var. hybernum Vib.	Cultivar	6	Winter	Republic of Korea	Republic of Korea	37.5657	126.978		IPK	Comadran et al. 2012
BCC729	Gupo Covered 2											3	2						responsive	II	Proline	Hordeum vulgare L. convar. vulgare var. subpyramidatum (Orl.) Mansf.	Cultivar	6	Spring	Republic of Korea	Republic of Korea, Gyeongsangnam	35.2708	128.663		IPK	Pasam et al. 2012
BCC806	Aliso											3	1						responsive	II	Proline	Hordeum vulgare L.	Cultivar	6	Spring	Mexico	Mexico	19.4194	-99.1456		IPK	Pasam et al. 2012
BCC807	Ancap 2											3	1						responsive	II	Proline	Hordeum vulgare L. convar. vulgare var. coerulescens Sér.	Cultivar	6	Winter	Uruguay	Uruguay	-34.8667	-56.1667	1950	IPK	Pasam et al. 2012
BCC812	Arupo									1	1								responsive	II	Proline	Hordeum vulgare L.	Cultivar	2	Spring	Mexico	Mexico	19.4194	-99.1456		IPK	Pasam et al. 2012
BCC814	Atlas 68											3	1						responsive	II	Proline	Hordeum vulgare L. convar. vulgare var. hybernum Vib.	Cultivar	6	Winter	United States of America	United States of America	38.895	-77.0367	1969	IPK	Pasam et al. 2012
BCC817	Beecher											3	1						responsive	II	Proline	Hordeum vulgare L.	Cultivar	6	Winter	United States of America	United States of America	38.895	-77.0367	1940	IPK	Pasam et al. 2012
BCC824	Boyer									1	1								responsive	II	Proline	Hordeum vulgare L. convar. vulgare var. densum Sér.	Cultivar	6	Winter	United States of America	United States of America	38.895	-77.0367		IPK	Comadran et al. 2012
BCC844	Chia									1	1								responsive	II	Proline	Hordeum vulgare L. convar. vulgare var. hybernum Vib.	Cultivar	6	Winter	Colombia	Colombia	4.59889	-74.0808	1983	IPK	Pasam et al. 2012
BCC846	CM 67											3	1						responsive	II	Proline	Hordeum vulgare L.	Cultivar	6	Winter	United States of America	United States of America	38.895	-77.0367	1983	IPK	Pasam et al. 2012
BCC851	Dawn									1	1								responsive	II	Proline	Hordeum vulgare L. convar. vulgare var. densum Sér.	Cultivar	6	Winter	United States of America	United States of America	38.895	-77.0367		IPK	Comadran et al. 2012
BCC853	Dicktoo									1	1								responsive	II	Proline	Hordeum vulgare L. convar. vulgare var. hybernum Vib.	Cultivar	6	Winter	United States of America	United States of America	38.895	-77.0367		IPK	Comadran et al. 2012
BCC860	FNC 1									1	1								responsive	II	Proline	Hordeum vulgare L.	Cultivar	2	Spring	Uruguay	Uruguay	-34.8667	-56.1667	1980	IPK	Pasam et al. 2012
BCC880	Hudson									1	1								responsive	II	Proline	Hordeum vulgare L. convar. vulgare var. densum Sér.	Cultivar	6	Winter	United States of America	United States of America	38.895	-77.0367		IPK	Comadran et al. 2012
BCC893	Kombyne									1	1								responsive	II	Proline	Hordeum vulgare L.	Cultivar	6	Winter	United States of America	United States of America	38.895	-77.0367	1975	IPK	Pasam et al. 2012
BCC927	Sacasco 1									1	1								responsive	II	Proline	Hordeum vulgare L. convar. vulgare var. hybernum Vib.	Cultivar	6	Winter	Peru	Peru	-12.035	-77.0186		IPK	Pasam et al. 2012
Canoro												3	1						responsive	II	Proline	Hordeum vulgare L.	Cultivar	6	Winter	Italy	Italy	41.8833	12.4833	1992	EU FP7 EXBARDIV	Tondelli et al. 2013
Diadem										1	1								responsive	II	Proline	Hordeum vulgare L.	Cultivar	2	Winter	France	France	48.8567	2.35167	2000	EU FP7 EXBARDIV	Tondelli et al. 2013
Express										1	1								responsive	II	Proline	Hordeum vulgare L.	Cultivar	6	Winter	France	France	48.8567	2.35167	1986	EU FP7 EXBARDIV	Tondelli et al. 2013
Fridericus												3	1						responsive	II	Proline	Hordeum vulgare L.	Cultivar	6	Winter	Germany	Germany	52.5186	13.4081	2006	EU FP7 EXBARDIV	Tondelli et al. 2013
Frost										1	1								responsive	II	Proline	Hordeum vulgare L.	Cultivar	6	Winter	Sweden	Sweden	59.325	18.05	1988	EU FP7 EXBARDIV	Tondelli et al. 2013
FT011	B1K-04-12											3	3						responsive	II	Proline	Hordeum spontaneum	Wild	2	Winter	Israel	Israel, Ein Prat	31.8347	35.3048		EU FP7 EXBARDIV	Hübner et al. 2007
FT015	B1K-05-17									1	4								responsive	II	Proline	Hordeum spontaneum	Wild	2	Winter	Israel	Israel, Neomi	31.9262	35.4684		EU FP7 EXBARDIV	Hübner et al. 2007
FT047	B1K-12-17											3	2						responsive	II	Proline	Hordeum spontaneum	Wild	2	Winter	Israel	Israel, Kidron streem	31.6749	35.4354		EU FP7 EXBARDIV	Hübner et al. 2007
FT223	B1K-52-01									1	1								responsive	II	Proline	Hordeum agriocrithon	Agriocrithon (non brittle)	6	Spring	Israel	Israel, desert	31.7792	35.2236		EU FP7 EXBARDIV	Hübner et al. 2007
FT240	HID30			No.2		PI 466686	181178	IG 39787				3	1						responsive	II	Proline	Hordeum spontaneum	Wild	2	Winter	Iran	Iran, Station 7	32.0	53.0		ICARDA	Comadran et al. 2012
FT319	HID229					391095		IG 39091		1	9								responsive	II	Proline	Hordeum spontaneum	Wild	2	Winter	Israel	Israel, West Bank, Mehola Bet Shean valley, site 1	32.35	35.5167		USDA	Comadran et al. 2012
FT362	HID321					3140				1	6								responsive	II	Proline	Hordeum spontaneum	Wild	2	Winter	Cyprus	Cyprus, Arthallassa	35.1458	33.4		SLU. SWed.	Comadran et al. 2012
FT363	HID322					3141				1	2								responsive	II	Proline	Hordeum spontaneum	Wild	2	Winter	Cyprus	Cyprus, C Greco	34.9833	34.0167		SLU. SWed.	Comadran et al. 2012
FT398	LA ESTANZUELA FORAJERA 75A	G396I										3	1						responsive	II	Proline	Hordeum vulgare L.	Landrace	6	Winter	South America?	South America?	-34.5997	-58.3819		MPIZ	Comadran et al. 2012
FT418	Igri	G1539C								1	1			btr1Btr2, Barke-type	II	2	-	-	responsive	II	Proline	Hordeum vulgare L.	Cultivar	2	Winter	Germany	Germany	52.5186	13.4081		MPIZ	Comadran et al. 2012
FT428	Ceb.Capa1											3	1						responsive	II	Proline	Hordeum vulgare L.	Cultivar	2	Winter	Argentinia	Argentinia	-34.5997	-58.3819		MPIZ	Comadran et al. 2012
FT429	Ceb.Capa2		FT429									3	1						responsive	II	Proline	Hordeum vulgare L.	Cultivar	2	Winter	Argentinia	Argentinia	-34.5997	-58.3819		MPIZ	Comadran et al. 2012
FT490	Yildirim		H19							1	1								responsive	II	Proline	Hordeum vulgare L.	Cultivar	6	Winter	Turkey	Turkey, Thrace Agricultural Research Institute / Edirne	41.6744	26.5608		Hakan Özkan	Comadran et al. 2012
FT503	Erginel 90		H17									3	1						responsive	II	Proline	Hordeum vulgare L.	Cultivar	6	Winter	Turkey	Turkey, Anatolian Agricultural Research Institute / Eskisehir	39.7767	30.5206		Hakan Özkan	Comadran et al. 2012
FT518	Balkan 96		H33							1	1								responsive	II	Proline	Hordeum vulgare L.	Cultivar	2	Winter	Turkey	Turkey, Thrace Agricultural Research Institute / Edirne	41.6744	26.5608		Hakan Özkan	Comadran et al. 2012
FT519			BV01			PI 6658						3	1						responsive	II	Proline	Hordeum vulgare L.	Landrace	6	Winter	China	China, Hubei, Han River,	30.9678	112.231		USDA	Comadran et al. 2012
FT522			BV04	BV04a		PI 58416				1	1								responsive	II	Proline	Hordeum vulgare L.	Landrace	6	Winter	India	India, Jammu and Kashmir, Himsa Kharbu	34.55	75.9833		USDA	Comadran et al. 2012
FT523			BV05			PI 84311						3	2						responsive	II	Proline	Hordeum vulgare L.	Landrace	6	Winter	Uzbekistan	Uzbekistan, Khorazm, Chavat, between Khiva and Tashans. Habitat: market	41.6	60.15		USDA	Comadran et al. 2012
FT524			BV06			PI 87780						3	2						responsive	II	Proline	Hordeum vulgare L.	Landrace	6	Winter	Republic of Korea	Republic of Korea, North, Pyongan Nam	39.5	126.4		USDA	Comadran et al. 2012
FT526			BV09			PI 143454				1	1								responsive	II	Proline	Hordeum vulgare L.	Landrace	6	Winter	Iran	Iran, West Azerbaijan, Saujbulagh	36.75	45.7167		USDA	Comadran et al. 2012
FT529			BV12			PI 143462						3	4						responsive	II	Proline	Hordeum vulgare L.	Landrace	6	Winter	Iran	Iran, Hamadan, Hamadan	34.8333	48.5833		USDA	Comadran et al. 2012
FT547			BV30			PI 182732						3	4						responsive	II	Proline	Hordeum vulgare L.	Landrace	2	Winter	Turkey	Turkey, Mardin, Nusaybin	37.075	41.2183		USDA	Comadran et al. 2012
FT549			BV32	BV32-1		PI 203144				1	1								responsive	II	Proline	Hordeum vulgare L.	Landrace	2	Winter	Jordan	Jordan, general vicinity of Madaba	31.7167	35.8		USDA	Comadran et al. 2012
FT553			BV36	BV36-1		PI 298655				1	1								responsive	II	Proline	Hordeum vulgare L.	Landrace	2	Winter	Israel	Israel, Jerusalem. Habitat: market	31.7667	35.2333		USDA	Comadran et al. 2012
FT555			BV38	BV38-3		PI 328533			HOR 1187	1	1								responsive	II	Proline	Hordeum vulgare L.	Landrace	6	Winter	Turkey	Turkey, Bingol, Canak	39.1833	41.1667		USDA	Comadran et al. 2012
FT556			BV39	USDA orig		PI 329061			HOR 1053			3	1						responsive	II	Proline	Hordeum vulgare L.	Landrace	6	Winter	Turkey	Turkey, Manisa, Kula	38.5458	28.6494		USDA	Comadran et al. 2012
FT558			BV41	BV41-1		PI 564617				1	1								responsive	II	Proline	Hordeum vulgare L.	Landrace	2	Winter	Syria	Syria, Al Hasakah, Ghorbet Alkoss, Hassake	36.7833	40.6833		USDA	Comadran et al. 2012
FT559			BV42	BV42-1		PI 573691			HOR 10756			3	2						responsive	II	Proline	Hordeum vulgare L.	Landrace	6	Winter	Georgia	Georgia, Senako, northeast of Omalo, Jenseits der Pirikita Alazani, Hochbecken, Rayon Achaeta, historical province Tuschetien	42.3719	45.6625		USDA	Comadran et al. 2012
FT562			BV45	USDA orig		PI 584784						3	2						responsive	II	Proline	Hordeum vulgare L.	Landrace	6	Winter	Iraq	Iraq	33.3333	44.3833		USDA	Comadran et al. 2012
FT565	BS03					PI 245740						3	2						responsive	II	Proline	Hordeum spontaneum	Wild	2	Winter	Turkey	Turkey, Urfa, Ceylanpinar	36.85	40.0333		USDA	Comadran et al. 2012
FT572	BS12			34		PI 420916		IG39398				3	1						responsive	II	Proline	Hordeum spontaneum	Wild	2	Winter	Jordan	Jordan, King's Highway, 25 km south from mosque in Tafila; woodland	30.667	35.633		USDA	Comadran et al. 2012
FT626	HID105			91JOR-25			181391	IG 40000				3	4						responsive	II	Proline	Hordeum spontaneum	Wild	2	Winter	Jordan	Jordan, Balqa, Zaai.	32.1	35.7167		ICARDA	Comadran et al. 2012
FT800		FT800		FAO 3450	FAO 3450				HOR2835			3	1						responsive	II	Proline	Hordeum vulgare L.	Landrace	6	Winter	Iran	Iran, Hamadan, Nahavand, 31 km	34.5833	48.8167		IPK	Comadran et al. 2012
Hoppel												3	1						responsive	II	Proline	Hordeum vulgare L.	Cultivar	6	Winter	France	France	48.8567	2.35167	1970	EU FP7 EXBARDIV	Tondelli et al. 2013
HOR11036	Chunpori											3	2						responsive	II	Proline	Hordeum vulgare L. convar. vulgare var. hypatherum	Cultivar	6	Winter	Democratic People's Republic of Korea	Democratic People's Republic of Korea	39.03	125.73		IPK	Comadran et al. 2012
HOR11039	Chuukan Oso Oumugi									1	1								responsive	II	Proline	Hordeum vulgare L. convar. vulgare var. hybernum Vib.	Cultivar	6	Winter	Democratic People's Republic of Korea	Democratic People's Republic of Korea	39.03	125.73		IPK	Comadran et al. 2012
HOR11921	Hsin An Tien 3									1	1								responsive	II	Proline	Hordeum vulgare L. convar. vulgare var. hypatherum	Cultivar	6	Winter	China	China	39.9289	116.388		IPK	Comadran et al. 2012
HOR13950	LINIE 3 (HAAGE & SCHMIDT)									1	1								responsive	II	Proline	Hordeum vulgare L. convar. vulgare var. hybernum Vib.	Cultivar	6	Winter	Ethiopia	Ethiopia	9.01667	38.7583		IPK	Comadran et al. 2012
HOR1804		FT450								1	1								responsive	II	Proline	Hordeum vulgare L. convar. vulgare var. hybernum Vib.	Landrace	6	Winter	Afghanistan	Afghanistan, Hindukush / high levels N Hindukush	36.255	71.8397	1941	IPK	Pasam et al. 2012
HOR1842										1	1								responsive	II	Proline	Hordeum vulgare L. convar. vulgare var. hybernum Vib.	Landrace	6	Winter	Afghanistan	Afghanistan, Hindukush / high terraces of middle Chitral	35.8833	71.18	1941	IPK	Pasam et al. 2012
HOR2800												3	2						responsive	II	Proline	Hordeum vulgare L. convar. vulgare var. hybernum Vib.	Landrace	6	Spring	Iran	Iran, 30 km westl. Ahwaz, Höhe: ca.80	31.5333	48.8167		IPK	Pasam et al. 2014
HOR3072	Sirvandany									1	1								responsive	II	Proline	Hordeum vulgare L. convar. vulgare var. nigripallidum	Cultivar	6	Winter	former Soviet Union	former Soviet Union	55.75	37.6167		IPK	Comadran et al. 2012
HOR4105	Bessert 14									1	1								responsive	II	Proline	Hordeum vulgare L. convar. vulgare var. hybernum Vib.	Cultivar	6	Winter	Tunesia	Tunesia	36.8008	10.18		IPK	Comadran et al. 2012
HOR4690	Besbar									1	1								responsive	II	Proline	Hordeum vulgare L. convar. intermedium var. japonicum	Cultivar	intermedium	Winter	United States of America	United States of America	38.895	-77.0367		IPK	Comadran et al. 2012
HOR7422	Kragujevacki 73									1	1								responsive	II	Proline	Hordeum vulgare L. convar. vulgare var. hybernum Vib.	Cultivar	6	Winter	former Yugoslavia	former Yugoslavia	44.8206	20.4622		IPK	Comadran et al. 2012
HOR7423	Novosadski 27									1	1								responsive	II	Proline	Hordeum vulgare L. convar. vulgare var. parallelum Körn.	Cultivar	6	Winter	former Yugoslavia	former Yugoslavia	44.8206	20.4622		IPK	Comadran et al. 2012
HOR9480	Alaska									1	1								responsive	II	Proline	Hordeum vulgare L. convar. vulgare var. hybernum Vib.	Cultivar	6	Winter	United States of America	United States of America	38.895	-77.0367		IPK	Comadran et al. 2012
Ketos										1	1								responsive	II	Proline	Hordeum vulgare L.	Cultivar	6	Winter	France	France	48.8567	2.35167	2002	EU FP7 EXBARDIV	Tondelli et al. 2013
Platine										1	1								responsive	II	Proline	Hordeum vulgare L.	Cultivar	2	Winter	France	France	48.8567	2.35167	1996	EU FP7 EXBARDIV	Tondelli et al. 2013
Robur										1	1								responsive	II	Proline	Hordeum vulgare L.	Cultivar	6	Winter	France	France	48.8567	2.35167	1973	EU FP7 EXBARDIV	Tondelli et al. 2013
Vogelsanger Gold										1	1								responsive	II	Proline	Hordeum vulgare L.	Cultivar	6	Winter	Germany	Germany	52.5186	13.4081	1965	EU FP7 EXBARDIV	Tondelli et al. 2013
BCC1367	Apex											3	1						non-responsive	III	Alanine	Hordeum vulgare L. convar. distichon (L.) Alef. var. nutans (Rode) Alef.	Cultivar	2	Winter	Germany	Germany	52.5186	13.4081	1983	IPK	Pasam et al. 2012
BCC1368	Aramier											3	1						non-responsive	III	Alanine	Hordeum vulgare L. convar. distichon (L.) Alef. var. nutans (Rode) Alef.	Cultivar	2	Spring	Netherlands	Netherlands	52.3702	4.89044	1972	IPK	Pasam et al. 2012
BCC1370	Beatrice											3	1						non-responsive	III	Alanine	Hordeum vulgare L. convar. distichon (L.) Alef. var. nutans (Rode) Alef.	Cultivar	2	Winter	France	France	48.8567	2.35167		IPK	Pasam et al. 2012
BCC1371	Beka									1	1								non-responsive	III	Alanine	Hordeum vulgare L. convar. distichon (L.) Alef. var. nutans (Rode) Alef.	Cultivar	2	Spring	France	France	48.8567	2.35167	1954	IPK	Pasam et al. 2012
BCC1372	Bielik											3	1						non-responsive	III	Alanine	Hordeum vulgare L. convar. distichon (L.) Alef. var. nutans (Rode) Alef.	Cultivar	2	Spring	Poland	Poland	52.2167	21.0333		IPK	Pasam et al. 2012
BCC1373	Blenheim											3	1						non-responsive	III	Alanine	Hordeum vulgare L. convar. distichon (L.) Alef. var. nutans (Rode) Alef.	Cultivar	2	Spring	United Kingdom	United Kingdom	51.5094	-0.118319	1985	IPK	Pasam et al. 2012
BCC1374	Gambrinus									1	1								non-responsive	III	Alanine	Hordeum vulgare L. convar. distichon (L.) Alef. var. nutans (Rode) Alef.	Cultivar	2	Spring	Netherlands	Netherlands	52.3702	4.89044	1962	IPK	Pasam et al. 2012
BCC1376	Carlsberg II									1	1								non-responsive	III	Alanine	Hordeum vulgare L. convar. distichon (L.) Alef. var. nutans (Rode) Alef.	Cultivar	2	Spring	Denmark	Denmark	55.6757	12.5787	1953	IPK	Pasam et al. 2012
BCC1377	Ceres									1	1								non-responsive	III	Alanine	Hordeum vulgare L. convar. distichon (L.) Alef. var. nutans (Rode) Alef.	Cultivar	2	Winter	France	France	48.8567	2.35167	1962	IPK	Pasam et al. 2012
BCC1378	Claret											3	1						non-responsive	III	Alanine	Hordeum vulgare L. convar. distichon (L.) Alef. var. nutans (Rode) Alef.	Cultivar	2	Spring	United Kingdom	United Kingdom	51.5094	-0.118319	1980	IPK	Pasam et al. 2012
BCC1379	Diamant									1	1								non-responsive	III	Alanine	Hordeum vulgare L. convar. distichon (L.) Alef. var. nutans (Rode) Alef.	Cultivar	2	Spring	Czech Republic	Czech Republic	50.0886	14.4214	1965	IPK	Pasam et al. 2012
BCC1380	Gavotte									1	1								non-responsive	III	Alanine	Hordeum vulgare L. convar. distichon (L.) Alef. var. nutans (Rode) Alef.	Cultivar	2	Spring	France	France	48.8567	2.35167	1986	IPK	Pasam et al. 2012
BCC1381	Georgie									1	1								non-responsive	III	Alanine	Hordeum vulgare L. convar. distichon (L.) Alef. var. nutans (Rode) Alef.	Cultivar	2	Spring	United Kingdom	United Kingdom	51.5094	-0.118319	1975	IPK	Pasam et al. 2012
BCC1382	Golden Promise									1	1			btr1Btr2, Barke-type	II	2	II	227	non-responsive	III	Alanine	Hordeum vulgare L. convar. distichon (L.) Alef. var. nutans (Rode) Alef.	Cultivar	2	Spring	United Kingdom	United Kingdom	51.5094	-0.118319	1966	IPK	Pasam et al. 2012
BCC1383	Golf									1	1								non-responsive	III	Alanine	Hordeum vulgare L. convar. distichon (L.) Alef. var. nutans (Rode) Alef.	Cultivar	2	Spring	United Kingdom	United Kingdom	51.5094	-0.118319	1982	IPK	Pasam et al. 2012
BCC1384	Grit											3	1						non-responsive	III	Alanine	Hordeum vulgare L. convar. distichon (L.) Alef. var. nutans (Rode) Alef.	Cultivar	2	Spring	Germany	Germany	52.5186	13.4081	1979	IPK	Pasam et al. 2012
BCC1385	Gryf											3	1						non-responsive	III	Alanine	Hordeum vulgare L. convar. distichon (L.) Alef. var. nutans (Rode) Alef.	Cultivar	2	Spring	Poland	Poland	52.2167	21.0333	1971	IPK	Pasam et al. 2012
BCC1386	Haisa II											3	1						non-responsive	III	Alanine	Hordeum vulgare L. convar. distichon (L.) Alef. var. nutans (Rode) Alef.	Cultivar	2	Spring	Germany	Germany	52.5186	13.4081	1939	IPK	Pasam et al. 2012
BCC1387	Hebe									1	1								non-responsive	III	Alanine	Hordeum vulgare L. convar. distichon (L.) Alef. var. nutans (Rode) Alef.	Cultivar	2	Spring	Netherlands	Netherlands	52.3702	4.89044	1971	IPK	Pasam et al. 2012
BCC1388	Hora											3	1						non-responsive	III	Alanine	Hordeum vulgare L. convar. distichon (L.) Alef.	Cultivar	2	Spring	Germany	Germany	52.5186	13.4081		IPK	Comadran et al. 2012
BCC1389	Hunter									1	1								non-responsive	III	Alanine	Hordeum vulgare L. convar. distichon (L.) Alef. var. nutans (Rode) Alef.	Cultivar	2	Spring	Ireland	Ireland	53.3425	-6.26583	1963	IPK	Pasam et al. 2012
BCC1390	Ingrid									1	1								non-responsive	III	Alanine	Hordeum vulgare L. convar. distichon (L.) Alef. var. nutans (Rode) Alef.	Cultivar	2	Spring	Sweden	Sweden	59.325	18.05	1958	IPK	Pasam et al. 2012
BCC1391	Isaria											3	1						non-responsive	III	Alanine	Hordeum vulgare L. convar. distichon (L.) Alef. var. nutans (Rode) Alef.	Cultivar	2	Spring	Germany	Germany	52.5186	13.4081	1909	IPK	Pasam et al. 2012
BCC1392	Kenia											3	1						non-responsive	III	Alanine	Hordeum vulgare L. convar. distichon (L.) Alef. var. nutans (Rode) Alef.	Cultivar	2	Spring	Denmark	Denmark	55.6757	12.5787	1931	IPK	Pasam et al. 2012
BCC1395	Menuet									1	1								non-responsive	III	Alanine	Hordeum vulgare L. convar. distichon (L.) Alef. var. nutans (Rode) Alef.	Cultivar	2	Spring	Netherlands	Netherlands	52.3702	4.89044	1977	IPK	Pasam et al. 2012
BCC1397	MFB 104											3	1						non-responsive	III	Alanine	Hordeum vulgare L. convar. distichon (L.) Alef. var. nutans (Rode) Alef.	Landrace	2	Spring	Hungary	Hungary	47.5	19.05		IPK	Pasam et al. 2012
BCC1398	MK 42									1	1								non-responsive	III	Alanine	Hordeum vulgare L. convar. distichon (L.) Alef. var. nutans (Rode) Alef.	Cultivar	2	Spring	Hungary	Hungary	47.5	19.05	1968	IPK	Pasam et al. 2012
BCC1399	Nancy									1	1								non-responsive	III	Alanine	Hordeum vulgare L. convar. distichon (L.) Alef. var. nutans (Rode) Alef.	Cultivar	2	Spring	Sweden	Sweden	59.325	18.05	1990	IPK	Pasam et al. 2012
BCC1400	Natasha											3	1						non-responsive	III	Alanine	Hordeum vulgare L. convar. distichon (L.) Alef. var. nutans (Rode) Alef.	Cultivar	2	Spring	France	France	48.8567	2.35167	1986	IPK	Pasam et al. 2012
BCC1401	Ortolan											3	1						non-responsive	III	Alanine	Hordeum vulgare L. convar. distichon (L.) Alef. var. nutans (Rode) Alef.	Cultivar	2	Spring	Germany	Germany	52.5186	13.4081	1968	IPK	Pasam et al. 2012
BCC1403	Perun									1	1								non-responsive	III	Alanine	Hordeum vulgare L. convar. distichon (L.) Alef. var. nutans (Rode) Alef.	Cultivar	2	Spring	Germany	Germany	52.5186	13.4081	1988	IPK	Pasam et al. 2012
BCC1404	Pioneer									1	1								non-responsive	III	Alanine	Hordeum vulgare L. convar. distichon (L.) Alef. var. nutans (Rode) Alef.	Cultivar	2	Winter	United Kingdom	United Kingdom	51.5094	-0.118319	1945	IPK	Pasam et al. 2012
BCC1405	Plumage Archer	FT765								1	1			btr1Btr2, Barke-type	II	2	II	2	non-responsive	III	Alanine	Hordeum vulgare L. convar. distichon (L.) Alef. var. nutans (Rode) Alef.	Cultivar	2	Spring	United Kingdom	United Kingdom	51.5094	-0.118319	1914	IPK	Pasam et al. 2012
BCC1407	Probstdorfer Adorra											3	1						non-responsive	III	Alanine	Hordeum vulgare L. convar. distichon (L.) Alef. var. nutans (Rode) Alef.	Cultivar	2	Spring	Austria	Austria	48.2083	16.3731	1974	IPK	Pasam et al. 2012
BCC1408	Proctor	FT417	G1213	G1019W						1	1								non-responsive	III	Alanine	Hordeum vulgare L. convar. distichon (L.) Alef. var. nutans (Rode) Alef.	Cultivar	2	Spring	United Kingdom	United Kingdom	51.5094	-0.118319	1953	IPK	Pasam et al. 2012
BCC1409	Quantum									1	1								non-responsive	III	Alanine	Hordeum vulgare L. convar. distichon (L.) Alef. var. nutans (Rode) Alef.	Cultivar	2	Spring	Austria	Austria	48.2083	16.3731	1964	IPK	Pasam et al. 2012
BCC1410	Rika									1	1								non-responsive	III	Alanine	Hordeum vulgare L. convar. distichon (L.) Alef. var. nutans (Rode) Alef.	Cultivar	2	Spring	Sweden	Sweden	59.325	18.05	1951	IPK	Pasam et al. 2012
BCC1411	Salome									1	1								non-responsive	III	Alanine	Hordeum vulgare L. convar. distichon (L.) Alef. var. nutans (Rode) Alef.	Cultivar	2	Winter	Germany	Germany	52.5186	13.4081	1981	IPK	Pasam et al. 2012
BCC1412	Sõrla											3	1						non-responsive	III	Alanine	Hordeum vulgare L. convar. distichon (L.) Alef. var. nutans (Rode) Alef.	Cultivar	2	Spring	Sweden	Sweden	59.325	18.05	1969	IPK	Pasam et al. 2012
BCC1413	Sissy											3	1						non-responsive	III	Alanine	Hordeum vulgare L. convar. distichon (L.) Alef. var. nutans (Rode) Alef.	Cultivar	2	Spring	Germany	Germany	52.5186	13.4081	1990	IPK	Pasam et al. 2012
BCC1414	Spartan									1	1								non-responsive	III	Alanine	Hordeum vulgare L. convar. distichon (L.) Alef. var. nutans (Rode) Alef.	Cultivar	2	Spring	Czech Republic	Czech Republic	50.0886	14.4214	1977	IPK	Pasam et al. 2012
BCC1415	Spratt Archer									1	1								non-responsive	III	Alanine	Hordeum vulgare L. convar. distichon (L.) Alef. var. nutans (Rode) Alef.	Cultivar	2	Spring	United Kingdom	United Kingdom	51.5094	-0.118319	1943	IPK	Pasam et al. 2012
BCC1416	Tellus											3	1						non-responsive	III	Alanine	Hordeum vulgare L. convar. distichon (L.) Alef. var. nutans (Rode) Alef.	Cultivar	2	Spring	Sweden	Sweden	59.325	18.05	1970	IPK	Pasam et al. 2012
BCC1417	Trumpf (Triumph)											3	1						non-responsive	III	Alanine	Hordeum vulgare L. convar. distichon (L.) Alef. var. nutans (Rode) Alef.	Cultivar	2	Spring	Germany	Germany	52.5186	13.4081	1973	IPK	Pasam et al. 2012
BCC1419	Union											3	1						non-responsive	III	Alanine	Hordeum vulgare L. convar. distichon (L.) Alef. var. nutans (Rode) Alef.	Cultivar	2	Spring	Germany	Germany	52.5186	13.4081	1955	IPK	Pasam et al. 2012
BCC1420	Vada									1	1								non-responsive	III	Alanine	Hordeum vulgare L. convar. distichon (L.) Alef. var. nutans (Rode) Alef.	Cultivar	2	Spring	Netherlands	Netherlands	52.3702	4.89044	1958	IPK	Pasam et al. 2012
BCC1421	Valticky									1	1								non-responsive	III	Alanine	Hordeum vulgare L. convar. distichon (L.) Alef. var. nutans (Rode) Alef.	Cultivar	2	Spring	Czech Republic	Czech Republic	50.0886	14.4214	1938	IPK	Pasam et al. 2012
BCC1422	Varunda									1	1								non-responsive	III	Alanine	Hordeum vulgare L. convar. distichon (L.) Alef. var. nutans (Rode) Alef.	Cultivar	2	Spring	Netherlands	Netherlands	52.3702	4.89044	1969	IPK	Pasam et al. 2012
BCC1423	Volga									1	1								non-responsive	III	Alanine	Hordeum vulgare L. convar. distichon (L.) Alef. var. nutans (Rode) Alef.	Cultivar	2	Spring	France	France	48.8567	2.35167	1988	IPK	Pasam et al. 2012
BCC1424	Volla											3	1						non-responsive	III	Alanine	Hordeum vulgare L. convar. distichon (L.) Alef. var. nutans (Rode) Alef.	Cultivar	2	Spring	Germany	Germany	52.5186	13.4081	1957	IPK	Pasam et al. 2012
BCC1425	Wisa											3	1						non-responsive	III	Alanine	Hordeum vulgare L. convar. distichon (L.) Alef. var. nutans (Rode) Alef.	Cultivar	2	Spring	Germany	Germany	52.5186	13.4081	1951	IPK	Pasam et al. 2012
BCC1430	Chevallier											3	1						non-responsive	III	Alanine	Hordeum vulgare L. convar. distichon (L.) Alef. var. nutans (Rode) Alef.	Cultivar	2	Spring	France	France	48.8567	2.35167	1890	IPK	Pasam et al. 2012
BCC1431	Goldfoil									1	1								non-responsive	III	Alanine	Hordeum vulgare L. convar. distichon (L.) Alef. var. nutans (Rode) Alef.	Cultivar	2	Spring	Austria	Austria	48.2083	16.3731	1899	IPK	Pasam et al. 2012
BCC1432	Hana											3	1						non-responsive	III	Alanine	Hordeum vulgare L. convar. distichon (L.) Alef. var. nutans (Rode) Alef.	Cultivar	2	Spring	Czech Republic	Czech Republic	50.0886	14.4214	1945	IPK	Pasam et al. 2012
BCC1433	Heils Franken									1	1								non-responsive	III	Alanine	Hordeum vulgare L. convar. distichon (L.) Alef. var. nutans (Rode) Alef.	Cultivar	2	Spring	Germany	Germany, Franconia	49.4528	11.0778	1895	IPK	Pasam et al. 2012
BCC1439	Kwassitzer Hanna									1	1								non-responsive	III	Alanine	Hordeum vulgare L. convar. distichon (L.) Alef. var. nutans (Rode) Alef.	Cultivar	2	Spring	Czech Republic	Czech Republic	50.0886	14.4214	1877	IPK	Pasam et al. 2012
BCC1440	Pammers Hohenauer Vollkorn											3	1						non-responsive	III	Alanine	Hordeum vulgare L. convar. distichon (L.) Alef. var. nutans (Rode) Alef.	Cultivar	2	Spring	Austria	Austria	48.2083	16.3731	1928	IPK	Pasam et al. 2012
BCC1441	Pflugs Intensiv									1	1								non-responsive	III	Alanine	Hordeum vulgare L. convar. distichon (L.) Alef. var. nutans (Rode) Alef.	Cultivar	2	Spring	Germany	Germany, Saarland	49.3833	6.83333	1921	IPK	Pasam et al. 2012
BCC1443	Probsteiner Landgerste											3	1						non-responsive	III	Alanine	Hordeum vulgare L. convar. distichon (L.) Alef. var. nutans (Rode) Alef.	Cultivar	2	Spring	Germany	Germany	52.5186	13.4081	1923	IPK	Pasam et al. 2012
BCC1444	Slovensky 802											3	1						non-responsive	III	Alanine	Hordeum vulgare L. convar. distichon (L.) Alef. var. nutans (Rode) Alef.	Cultivar	2	Spring	Czech Republic	Czech Republic	50.0886	14.4214	1946	IPK	Pasam et al. 2012
BCC1445	Souche 142 Strotzheim									1	1								non-responsive	III	Alanine	Hordeum vulgare L. convar. distichon (L.) Alef. var. nutans (Rode) Alef.	Cultivar	2	Spring	France	France, Upper Rhine region, Bas-Rhin	45.583	7.65	1910	IPK	Pasam et al. 2012
BCC1447	Turquoise											3	1						non-responsive	III	Alanine	Hordeum vulgare L. convar. distichon (L.) Alef. var. nutans (Rode) Alef.	Cultivar	2	Spring	France	France	48.8567	2.35167	1908	IPK	Pasam et al. 2012
BCC1450	Pomo											3	1						non-responsive	III	Alanine	Hordeum vulgare L. convar. vulgare var. parallelum Körn.	Cultivar	6	Winter	Finland	Finland	60.1667	24.9333	1968	IPK	Pasam et al. 2012
BCC1455	Belogorskij											3	1						non-responsive	III	Alanine	Hordeum vulgare L. convar. vulgare var. hybernum Vib.	Cultivar	6	Spring	Russia	Russia	59.9333	30.2667		IPK	Pasam et al. 2012
BCC1456	Viking									1	1								non-responsive	III	Alanine	Hordeum vulgare L. convar. distichon (L.) Alef. var. nutans (Rode) Alef.	Cultivar	2	Spring	Russia	Russia, Kirov	58.6	49.65		IPK	Pasam et al. 2012
BCC1458	Ilmen									1	1								non-responsive	III	Alanine	Hordeum vulgare L. convar. distichon (L.) Alef. var. nutans (Rode) Alef.	Cultivar	2	Spring	Russia	Russia, Ekaterinburg	56.8333	60.5833		IPK	Pasam et al. 2012
BCC1461	Omskij 80											3	1						non-responsive	III	Alanine	Hordeum vulgare L. convar. distichon (L.) Alef. var. medicum Körn.	Cultivar	2	Spring	Russia	Russia	54.9667	73.3833		IPK	Pasam et al. 2012
BCC1463	Primorskij 89									1	1								non-responsive	III	Alanine	Hordeum vulgare L. convar. distichon (L.) Alef. var. nutans (Rode) Alef.	Cultivar	2	Spring	Russia	Russia, Promorye	45.3333	134.667		IPK	Pasam et al. 2012
BCC1465	Doneckij 650									1	1								non-responsive	III	Alanine	Hordeum vulgare L. convar. distichon (L.) Alef. var. nutans (Rode) Alef.	Cultivar	2	Spring	Ukraine	Ukraine, Donetsk	48.0028	37.8053		IPK	Pasam et al. 2012
BCC1466	Odesskij 100											3	1						non-responsive	III	Alanine	Hordeum vulgare L. convar. distichon (L.) Alef. var. nutans (Rode) Alef.	Cultivar	2	Spring	Ukraine	Ukraine	46.4833	30.7333		IPK	Pasam et al. 2012
BCC1467	Zhodinskij 5									1	1								non-responsive	III	Alanine	Hordeum vulgare L. convar. distichon (L.) Alef. var. nutans (Rode) Alef.	Cultivar	2	Winter	Bulgaria	Bulgaria	42.6972	23.3233		IPK	Pasam et al. 2012
BCC1468	Tselinij 213											3	1						non-responsive	III	Alanine	Hordeum vulgare L. convar. distichon (L.) Alef. var. medicum Körn.	Cultivar	2	Winter	Kazakhstan	Kazakhstan	51.1667	71.4167		IPK	Pasam et al. 2012
BCC1471	Nutans 115	FT771		VIR 19355								3	1						non-responsive	III	Alanine	Hordeum vulgare L. convar. distichon (L.) Alef. var. nutans (Rode) Alef.	Cultivar	2	Winter	Armenia	Armenia	40.1833	44.5167		IPK	Pasam et al. 2012
BCC1472	Auksinjai											3	1						non-responsive	III	Alanine	Hordeum vulgare L. convar. distichon (L.) Alef. var. nutans (Rode) Alef.	Cultivar	2	Spring	Lithuania	Lithuania	54.6833	25.2667		IPK	Pasam et al. 2012
BCC1479	K 9338											3	1						non-responsive	III	Alanine	Hordeum vulgare L. convar. vulgare var. hybernum Vib.	Landrace	6	Spring	Russia	Russia	64.55	40.5333		IPK	Pasam et al. 2012
BCC1480	K 16411											3	1						non-responsive	III	Alanine	Hordeum vulgare L. convar. distichon (L.) Alef. var. nutans (Rode) Alef.	Landrace	2	Spring	Russia	Russia	64.55	40.5333		IPK	Pasam et al. 2012
BCC1481	K 3222											3	1						non-responsive	III	Alanine	Hordeum vulgare L. convar. distichon (L.) Alef. var. nutans (Rode) Alef.	Landrace	2	Spring	Russia	Russia	61.7833	34.35		IPK	Pasam et al. 2012
BCC1482	Vjatich									1	1								non-responsive	III	Alanine	Hordeum vulgare L. convar. distichon (L.) Alef. var. nutans (Rode) Alef.	Cultivar	2	Spring	Russia	Russia, Kirov	58.6	49.65		IPK	Pasam et al. 2012
BCC1483	K 4511											3	1						non-responsive	III	Alanine	Hordeum vulgare L. convar. distichon (L.) Alef. var. nutans (Rode) Alef.	Landrace	2	Spring	Russia	Russia	59.2167	39.9		IPK	Pasam et al. 2012
BCC1484	K 9511											3	1						non-responsive	III	Alanine	Hordeum vulgare L. convar. vulgare var. hybernum Vib.	Landrace	6	Spring	Russia	Russia	57.7667	40.9333		IPK	Pasam et al. 2012
BCC1487	K 21820	FT774		VIR 21820	K 21820							3	1						non-responsive	III	Alanine	Hordeum vulgare L. convar. distichon (L.) Alef. var. nutans (Rode) Alef.	Landrace	2	Spring	Russia	Russia, Dagestan, Makhachkala	42.1333	47.0019		IPK	Pasam et al. 2012
BCC1491	K 10693											3	1						non-responsive	III	Alanine	Hordeum vulgare L. convar. vulgare var. hybernum Vib.	Landrace	6	Spring	Russia	Russia	62.0333	129.733		IPK	Pasam et al. 2012
BCC1504	Agul 2											3	1						non-responsive	III	Alanine	Hordeum vulgare L. convar. vulgare var. hybernum Vib.	Cultivar	6	Spring	Russia	Russia	56	92.9333		IPK	Pasam et al. 2012
BCC1506	Odesskij 36											3	1						non-responsive	III	Alanine	Hordeum vulgare L. convar. distichon (L.) Alef. var. medicum Körn.	Cultivar	2	Spring	Ukraine	Ukraine	46.4833	30.7333		IPK	Pasam et al. 2012
BCC1524	Bavaria (Ackermanns Bavaria)											3	1						non-responsive	III	Alanine	Hordeum vulgare L. convar. distichon (L.) Alef. var. nutans (Rode) Alef.	Cultivar	2	Spring	Germany	Germany	52.5186	13.4081	1903	IPK	Pasam et al. 2012
BCC1529	Pumper											3	1						non-responsive	III	Alanine	Hordeum vulgare L. convar. vulgare var. densum Sér.	Cultivar	6	Spring	Austria	Austria	48.2083	16.3731		IPK	Pasam et al. 2012
BCC1566		FT784							HOR 753			3	1						non-responsive	III	Alanine	Hordeum vulgare L. convar. distichon (L.) Alef. var. nutans (Rode) Alef.	Landrace	2	Spring	Greece	Greece	40.3139	21.7972	1941	IPK	Pasam et al. 2012
BCC1589		FT785							HOR 10555	1	1								non-responsive	III	Alanine	Hordeum vulgare L. convar. distichon (L.) Alef. var. nutans (Rode) Alef.	Landrace	2	Spring	Italy	Italy, Sicily, N of Ummari	41.8833	12.4833	1941	IPK	Pasam et al. 2012
BCC432	Fu 8									1	1								non-responsive	III	Alanine	Hordeum vulgare L. convar. distichon (L.) Alef. var. nutans (Rode) Alef.	Cultivar	2	Spring	China	China, Nei Mongol	43.644	115.664		IPK	Pasam et al. 2012
BCC436	Vladivostok											3	1						non-responsive	III	Alanine	Hordeum vulgare L. convar. vulgare var. hybernum Vib.	Cultivar	6	Spring	China	China, Manchuria	45.75	126.633		IPK	Pasam et al. 2012
BCC445	Fuchin											3	1						non-responsive	III	Alanine	Hordeum vulgare L. convar. vulgare var. hybernum Vib.	Cultivar	6	Spring	China	China, Manchuria	45.75	126.633		IPK	Pasam et al. 2012
BCC446	Harbin Native											3	1						non-responsive	III	Alanine	Hordeum vulgare L. convar. vulgare var. hybernum Vib.	Cultivar	6	Spring	China	China, Manchuria	45.75	126.633		IPK	Pasam et al. 2012
BCC447	Mulan	FT791										3	1						non-responsive	III	Alanine	Hordeum vulgare L. convar. vulgare var. hybernum Vib.	Cultivar	6	Spring	China	China, Manchuria	45.75	126.633		IPK	Pasam et al. 2012
BCC675	Hyanmaeg											3	1						non-responsive	III	Alanine	Hordeum vulgare L. convar. distichon (L.) Alef. var. nutans (Rode) Alef.	Cultivar	2	Spring	Republic of Korea	Republic of Korea	37.5657	126.978		IPK	Pasam et al. 2012
BCC801	AC Oxbow									1	1								non-responsive	III	Alanine	Hordeum vulgare L.	Cultivar	2	Spring	Canada	Canada	45.42	-75.69		IPK	Pasam et al. 2012
BCC881	Husky											3	1						non-responsive	III	Alanine	Hordeum vulgare L.	Cultivar	6	Spring	Canada	Canada	45.42	-75.69	1950	IPK	Pasam et al. 2012
BCC888	Keystone											3	1						non-responsive	III	Alanine	Hordeum vulgare L.	Cultivar	6	Spring	Canada	Canada	45.42	-75.69	1961	IPK	Pasam et al. 2012
BCC899	Libra	FT798								1	1								non-responsive	III	Alanine	Hordeum vulgare L. convar. distichon (L.) Alef. var. nutans (Rode) Alef.	Cultivar	2	Winter	Chile	Chile	-33.45	-70.6667		IPK	Pasam et al. 2012
BCC903	Manley									1	1								non-responsive	III	Alanine	Hordeum vulgare L.	Cultivar	2	Spring	Canada	Canada	45.42	-75.69		IPK	Pasam et al. 2012
BCC929	Sanalta	FT449				CIho 6087						3	1						non-responsive	III	Alanine	Hordeum vulgare L.	Cultivar	2	Spring	Canada	Canada	45.42	-75.69	1930	IPK	Pasam et al. 2012
FT226	B1K-55-06		B1K-55-06									3	1	btr1Btr2, Barke-type	II	2	-	-	non-responsive	III	Alanine	Hordeum vulgare L.	Landrace	2	Spring	Israel	Israel, Bedouin landraces	31.7792	35.2236		EU FP7 EXBARDIV	Comadran et al. 2012
FT411	FAP 1 008A	G428I		BR012396								3	1						non-responsive	III	Alanine	Hordeum vulgare L.	Landrace	2	Spring	Switzerland	Switzerland, Ausserberg	46.3136	7.85111		MPIZ	Comadran et al. 2012
FT416	Nudinka	G1212										3	1						non-responsive	III	Alanine	Hordeum vulgare L.	Cultivar	2	Winter	Germany	Germany	52.5186	13.4081		MPIZ	Comadran et al. 2012
FT442	Auriga											3	1						non-responsive	III	Alanine	Hordeum vulgare L.	Cultivar	2	Spring	Germany	Germany	52.5186	13.4081		Maria von Korff	Comadran et al. 2012
FT443	Marthe									1	1								non-responsive	III	Alanine	Hordeum vulgare L.	Cultivar	2	Spring	Germany	Germany	52.5186	13.4081		Maria von Korff	Comadran et al. 2012
FT504	Hamidiye 85		H8									3	1						non-responsive	III	Alanine	Hordeum vulgare L.	Cultivar	2	Spring	Turkey	Turkey, Anatolian Agricultural Research Institute / Eskisehir	39.7767	30.5206		Hakan Özkan	Comadran et al. 2012
FT520			BV02			PI 35053						3	1						non-responsive	III	Alanine	Hordeum vulgare L.	Landrace	2	Spring	Kyrgyzstan	Kyrgyzstan, Chuy, Pishpek District, Semiryetchensk Government	42.8747	74.6122		USDA	Comadran et al. 2012
FT539			BV22			PI 178388						3	1						non-responsive	III	Alanine	Hordeum vulgare L.	Landrace	6	Winter	Turkey	Turkey, Hakkari, Yuksekova	37.5717	44.2833		USDA	Comadran et al. 2012
FT593	Scarlett		K1									3	1	btr1Btr2, Barke-type	II	2	II	2	non-responsive	III	Alanine	Hordeum vulgare L.	Cultivar	2	Spring	Germany	Germany, Saatzucht Breun	52.52	13.33		Klaus Pillen	Comadran et al. 2012
FT704	LOOSDORFER VOLLKORN		G411I	BGRC5767	529							3	1						non-responsive	III	Alanine	Hordeum vulgare L.	Cultivar	2	Winter	Austria	Austria	48.2083	16.32		MPIZ	Comadran et al. 2012
FT714	FAP 1 2158 B		G431I	BR013150	546							3	1						non-responsive	III	Alanine	Hordeum vulgare L.	Landrace	2	Winter	Kenia	Kenia	-1.27	36.8		MPIZ	Comadran et al. 2012
FT803						PI 342116			HOR8050			3	1						non-responsive	III	Alanine	Hordeum vulgare L.	Landrace	2	Winter	Turkey	Turkey, Afyon	38.75	30.6667		IPK	Comadran et al. 2012
FT807	Barke		Barke							1	1			btr1Btr2, Barke-type	II	2	II	2	non-responsive	III	Alanine	Hordeum vulgare L.	Cultivar	2	Winter	Germany	Germany	52.5186	13.4081		IPK	Comadran et al. 2012
HOR11370										1	1								non-responsive	III	Alanine	Hordeum vulgare L. convar. distichon (L.) Alef. var. nutans (Rode) Alef.	Cultivar	2	Winter	Israel	Israel	31.7792	35.2236		IPK	Pasam et al. 2012
HOR11373										1	1								non-responsive	III	Alanine	Hordeum vulgare L. convar. distichon (L.) Alef. var. nutans (Rode) Alef.	Cultivar	2	Spring	Israel	Israel	31.7792	35.2236		IPK	Pasam et al. 2012
HOR11374										1	1								non-responsive	III	Alanine	Hordeum vulgare L. convar. distichon (L.) Alef. var. nutans (Rode) Alef.	Cultivar	2	Spring	Israel	Israel	31.7792	35.2236		IPK	Pasam et al. 2012
HOR3309	Nemcinovskij									1	1								non-responsive	III	Alanine	Hordeum vulgare L. convar. distichon (L.) Alef. var. nutans (Rode) Alef.	Cultivar	2	Winter	Russia	Russia	55.75	37.6167		IPK	Comadran et al. 2012
HOR8908	Tg. Frumos 26									1	1								non-responsive	III	Alanine	Hordeum vulgare L. convar. distichon (L.) Alef. var. nutans (Rode) Alef.	Cultivar	2	Winter	Romania	Romania	44.4333	26.1		IPK	Comadran et al. 2012
Malwinta										1	1								non-responsive	III	Alanine	Hordeum vulgare L.	Cultivar	2	Winter	Denmark	Denmark	55.6757	12.5787	2004	EU FP7 EXBARDIV	Tondelli et al. 2013
Maris Otter										1	1								non-responsive	III	Alanine	Hordeum vulgare L.	Cultivar	2	Winter	United Kingdom	United Kingdom	51.5094	-0.118319	1965	EU FP7 EXBARDIV	Tondelli et al. 2013
Panda										1	1								non-responsive	III	Alanine	Hordeum vulgare L.	Cultivar	2	Winter	France	France	48.8567	2.35167	1983	EU FP7 EXBARDIV	Tondelli et al. 2013
Aldebaran										1	1								responsive	III	Alanine	Hordeum vulgare L.	Cultivar	6	Winter	Italy	Italy	41.8833	12.4833	2003	EU FP7 EXBARDIV	Tondelli et al. 2013
Aydanhanim										1	1								responsive	III	Alanine	Hordeum vulgare L.	Cultivar	2	Winter	Turkey	Turkey	39.9167	32.85	2002	EU FP7 EXBARDIV	Tondelli et al. 2013
BCC1305	Grammos = Rivale B											3	1						responsive	III	Alanine	Hordeum vulgare L. convar. distichon (L.) Alef. var. nutans (Rode) Alef.	Cultivar	2	Winter	Greece	Greece	37.9778	23.7278		IPK	Comadran et al. 2012
BCC1352	Elassona											3	1						responsive	III	Alanine	Hordeum vulgare L. convar. vulgare var. hybernum Vib.	Cultivar	6	Winter	Greece	Greece	37.9778	23.7278		IPK	Comadran et al. 2012
BCC1365	Prikuvuskij									1	1								responsive	III	Alanine	Hordeum vulgare L. convar. vulgare var. densum Sér.	Cultivar	6	Winter	Russia	Russia	55.75	37.6167		IPK	Comadran et al. 2012
BCC1394	Mansholt, zweizeilig	FT419	G1567A						HOR 2232			3	1						responsive	III	Alanine	Hordeum vulgare L. convar. distichon (L.) Alef. var. nutans (Rode) Alef.	Cultivar	2	Spring	Netherlands	Netherlands	52.3702	4.89044		IPK	Pasam et al. 2012
BCC1454	Poljarnyj 14									1	1								responsive	III	Alanine	Hordeum vulgare L. convar. vulgare var. hybernum Vib.	Cultivar	6	Winter	Russia	Russia	55.75	37.6167		IPK	Comadran et al. 2012
BCC1457	Risk									1	1								responsive	III	Alanine	Hordeum vulgare L. convar. distichon (L.) Alef. var. nutans (Rode) Alef.	Cultivar	2	Spring	Russia	Russia, Moscow	55.75	37.6167		IPK	Pasam et al. 2012
BCC1459	Temp											3	1						responsive	III	Alanine	Hordeum vulgare L. convar. distichon (L.) Alef. var. nutans (Rode) Alef.	Cultivar	2	Spring	Russia	Russia	45.0333	38.9833		IPK	Pasam et al. 2012
BCC1474	Klepeninskij											3	1						responsive	III	Alanine	Hordeum vulgare L. convar. vulgare var. hybernum Vib.	Cultivar	6	Spring	Ukraine	Ukraine	44.9333	34.0999		IPK	Pasam et al. 2012
BCC1485	Pallidum 45											3	1						responsive	III	Alanine	Hordeum vulgare L. convar. vulgare var. hybernum Vib.	Cultivar	6	Winter	Russia	Russia	51.5333	46		IPK	Pasam et al. 2012
BCC1494	K 4847	FT776		VIR 4847	K 4847							3	1						responsive	III	Alanine	Hordeum vulgare L. convar. vulgare var. hybernum Vib.	Landrace	6	Spring	Kazakhstan	Kazakhstan	50.2831	57.1667		IPK	Pasam et al. 2012
BCC1497	K 11749											3	1	Btr1btr2, Morex-type	I	1	XXIX	-	responsive	III	Alanine	Hordeum vulgare L. convar. distichon (L.) Alef. var. persicum Körn.	Landrace	2	Spring	Kyrgyzstan	Kyrgyzstan	42.8747	74.6122		IPK	Pasam et al. 2012
BCC1498	K 17227											3	1						responsive	III	Alanine	Hordeum vulgare L. convar. vulgare var. hybernum Vib.	Landrace	6	Spring	Uzbekistan	Uzbekistan	39.6542	66.9597		IPK	Pasam et al. 2012
BCC1503	K 10877	FT779		VIR 10877	K 10877					1	1								responsive	III	Alanine	Hordeum vulgare L. convar. vulgare var. densum Sér.	Landrace	6	Spring	Turkmenistan	Turkmenistan	37.9417	58.3836		IPK	Pasam et al. 2012
BCC1505	Pallidum 4											3	1						responsive	III	Alanine	Hordeum vulgare L. convar. vulgare var. hybernum Vib.	Cultivar	6	Spring	Ukraine	Ukraine	48.4644	35.0461		IPK	Pasam et al. 2012
BCC1541	Novosadski 294 (NS 294)									1	1								responsive	III	Alanine	Hordeum vulgare L. convar. distichon (L.) Alef. var. nutans (Rode) Alef.	Cultivar	2	Spring	former Yugoslavia	former Yugoslavia	44.8206	20.4622		IPK	Pasam et al. 2012
BCC1561		FT782							HOR 383			3	1						responsive	III	Alanine	Hordeum vulgare L. convar. vulgare var. hybernum Vib.	Landrace	6	Spring	Bulgaria	Bulgaria	42.6972	23.3233		IPK	Pasam et al. 2012
BCC1565		FT783							HOR 750			3	1						responsive	III	Alanine	Hordeum vulgare L. convar. vulgare var. hybernum Vib.	Landrace	6	Spring	Albania	Albania	41.3256	19.8197	1941	IPK	Pasam et al. 2012
BCC1578	Cluj 123											3	1						responsive	III	Alanine	Hordeum vulgare L. convar. vulgare var. hybernum Vib.	Cultivar	6	Winter	Romania	Romania	44.4333	26.1		IPK	Comadran et al. 2012
BCC1579	Pioner											3	1						responsive	III	Alanine	Hordeum vulgare L. convar. vulgare var. hybernum Vib.	Cultivar	6	Winter	Bulgaria	Bulgaria	42.6972	23.3233		IPK	Comadran et al. 2012
BCC190								IG 31424				3	1						responsive	III	Alanine	Hordeum vulgare L. convar. distichon (L.) Alef. var. nigrescens Körn.	Landrace	2	Winter	Syria	Syria, Al Hasakah, Ra's al 'Ayn	36.8333	40.0722		IPK	Pasam et al. 2012
BCC192								IG 31444				3	1						responsive	III	Alanine	Hordeum vulgare L. convar. distichon (L.) Alef. var. nigrescens Körn.	Landrace	2	Winter	Syria	Syria, Raqqa, Tall Abiad	36.3833	38.9597		IPK	Pasam et al. 2012
BCC197								IG 31522				3	1						responsive	III	Alanine	Hordeum vulgare L. convar. distichon (L.) Alef. var. nutans (Rode) Alef.	Landrace	2	Winter	Syria	Syria, Idlib, Salkin	36.1167	36.4631		IPK	Pasam et al. 2012
BCC20	Black Egyptian, selection from CI 1246											3	1						responsive	III	Alanine	Hordeum vulgare L. convar. distichon var. nigrescens	Cultivar	2	Winter	United Arab Emirates	United Arab Emirates	24.4503	54.39		IPK	Comadran et al. 2012
BCC427	E Dong 85-1											3	1						responsive	III	Alanine	Hordeum vulgare L. convar. distichon (L.) Alef. var. breve Alef.	Cultivar	2	Spring	China	China, Hubei	30.9678	112.231		IPK	Pasam et al. 2012
BCC434	E nong 82-6003											3	1						responsive	III	Alanine	Hordeum vulgare L. convar. distichon (L.) Alef. var. breve Alef.	Cultivar	2	Spring	China	China, Hubei	30.9678	112.231		IPK	Pasam et al. 2012
BCC847	Compana											3	1						responsive	III	Alanine	Hordeum vulgare L. convar. distichon (L.) Alef. var. nutans (Rode) Alef.	Cultivar	2	Spring	United States of America	United States of America	38.895	-77.0367	1941	IPK	Pasam et al. 2012
BCC861	FNC 6-1											3	1						responsive	III	Alanine	Hordeum vulgare L. convar. distichon (L.) Alef. var. nutans (Rode) Alef.	Cultivar	2	Spring	Uruguay	Uruguay	-34.8667	-56.1667	1980	IPK	Pasam et al. 2012
BCC907	Munsing	FT422	G1577A									3	1						responsive	III	Alanine	Hordeum vulgare L.	Cultivar	2	Spring	United States of America	United States of America	38.895	-77.0367	1944	IPK	Pasam et al. 2012
BCC913	Otis											3	1						responsive	III	Alanine	Hordeum vulgare L.	Cultivar	2	Spring	United States of America	United States of America	38.895	-77.0367	1951	IPK	Pasam et al. 2012
BCC938	Tennessee Winter											3	1						responsive	III	Alanine	Hordeum vulgare L. convar. vulgare var. hybernum Vib.	Cultivar	6	Winter	United States of America	United States of America	38.895	-77.0367		IPK	Comadran et al. 2012
BCC942	Unitan											3	1						responsive	III	Alanine	Hordeum vulgare L. convar. vulgare var. rikotense Regel	Cultivar	6	Spring	United States of America	United States of America	38.895	-77.0367	1959	IPK	Pasam et al. 2012
FT001	B1K-02-02											3	1						responsive	III	Alanine	Hordeum spontaneum	Wild	2	Winter	Israel	Israel, Yeruham	30.9341	34.8658		EU FP7 EXBARDIV	Hübner et al. 2007
FT027	B1K-08-10									1	2								responsive	III	Alanine	Hordeum spontaneum	Wild	2	Winter	Israel	Israel, Talkid Stream	32.2829	35.5484		EU FP7 EXBARDIV	Hübner et al. 2007
FT042	B1K-11-11											3	1						responsive	III	Alanine	Hordeum spontaneum	Wild	2	Winter	Israel	Israel, Shivta	30.89	34.6315		EU FP7 EXBARDIV	Hübner et al. 2007
FT144	B1K-33-13											3	1						responsive	III	Alanine	Hordeum spontaneum	Wild	2	Winter	Israel	Israel, Mt. Harif	30.5718	34.6796		EU FP7 EXBARDIV	Hübner et al. 2007
FT147	B1K-34-06									1	3								responsive	III	Alanine	Hordeum spontaneum	Wild	2	Spring	Israel	Israel, Havarim stream	30.8454	34.7444		EU FP7 EXBARDIV	Hübner et al. 2007
FT148	B1K-34-09											3	1						responsive	III	Alanine	Hordeum spontaneum	Wild	2	Winter	Israel	Israel, Havarim stream	30.8451	34.7449		EU FP7 EXBARDIV	Hübner et al. 2007
FT172	B1K-40-08											3	4						responsive	III	Alanine	Hordeum spontaneum	Wild	2	Winter	Israel	Israel, Sa'ar stream	33.2294	35.7307		EU FP7 EXBARDIV	Hübner et al. 2007
FT181	B1K-42-07									1	5								responsive	III	Alanine	Hordeum spontaneum	Wild	2	Winter	Israel	Israel, Jordan est. Chanal	33.1406	35.63		EU FP7 EXBARDIV	Hübner et al. 2007
FT262	HID84						181700	IG 116122				3	1	closest to btr2					responsive	III	Alanine	Hordeum spontaneum	Wild	2	Winter	Turkey	Turkey, Gaziantep, 20 km N on the way from Kilis to Gaziantep, Hi-way, 1 Km from Kazikli	36.7808	37.2833		ICARDA	Comadran et al. 2012
FT272	HID107						181413	IG 40022		1	2								responsive	III	Alanine	Hordeum spontaneum	Wild	2	Winter	Jordan	Jordan, Mafraq, Balama on the road to Mafraq	32.2167	36.05		MPIZ922	Comadran et al. 2012
FT273	HID109			91SYR-1			181468	IG 40077		1	7								responsive	III	Alanine	Hordeum spontaneum	Wild	2	Winter	Syria	Syria, Hama, Highway between Hama and Homs, 25km from Hama; 2 Km before Rastan	34.935	36.7367		ICARDA	Comadran et al. 2012
FT276	HID123			32			181671	IG 115791		1	5								responsive	III	Alanine	Hordeum spontaneum	Wild	2	Winter	Jordan	Jordan, Irbid, road from Kafr Asad to North Shuneh wadi Al-Arab	32.5833	35.6667		ICARDA	Comadran et al. 2012
FT286	HID144					268244				1	4								responsive	III	Alanine	Hordeum spontaneum	Wild	2	Winter	Iran	Iran, Boyer Ahmadi-ye, 40 Km S Dow Gonbadan, Habitat: foothills	30.06666667	50.83333333		USDA	Comadran et al. 2012
FT331	HID249					401368		IG 40140				3	1						responsive	III	Alanine	Hordeum spontaneum	Wild	2	Winter	Iran	Iran, Lorestan, Dez Watershed Project, 7 Km W Nuzian Pass, 50 Km SE of Khorramabad. Habitat: moist, spring area	33.2333	48.5667		USDA	Comadran et al. 2012
FT340	HID272			227, IB14		PI531851				1	10								responsive	III	Alanine	Hordeum spontaneum	Wild	2	Winter	Israel	Israel, Southern, Ruhama, Northern Negev	31.5	34.7		USDA	Comadran et al. 2012
FT357	HID312			IDG 7404	FK 2067	9721			HOR 9721	1	11								responsive	III	Alanine	Hordeum spontaneum	Wild	2	Winter	Libya	Libya, Al Bayda, within the city on road border, FK 2067	32.7667	21.7167		IPK	Comadran et al. 2012
FT375	HID357			HSI 33								3	1						responsive	III	Alanine	Hordeum spontaneum	Wild	2	Winter	Turkey	Turkey, 38 Km West of Dyarbakir	37.7866	39.748		by Prof Salamini	Comadran et al. 2012
FT393	HID385			ISR42-8						1	12								responsive	III	Alanine	Hordeum spontaneum	Wild	2	Winter	Israel	Israel, Eastern Lower Galilee	32.7426	35.4453		Klaus Pillen	Comadran et al. 2012
FT438	Tadmor		FT438									3	1	btr1Btr2, Barke-type	II	2	-	-	responsive	III	Alanine	Hordeum vulgare L.	Cultivar	2	Winter	Syria	Syria	33.5097	36.3092		Maria von Korff	Comadran et al. 2012
FT458	HP151			2004-6-28-4-8								3	1						responsive	III	Alanine	Hordeum spontaneum	Wild	2	Winter	Turkey	Turkey, 48.7 km N Şanlıurfa to Siverek	37.4933	38.8767		Hakan Özkan	Comadran et al. 2012
FT465	HP252			2004-6-30-5-3								3	4						responsive	III	Alanine	Hordeum spontaneum	Wild	2	Winter	Turkey	Turkey, 28.1 km SW from Karabahçe	37.6619	39.7136		Hakan Özkan	Comadran et al. 2012
FT468	HP272			2004-6-30-8-4								3	6						responsive	III	Alanine	Hordeum spontaneum	Wild	2	Winter	Turkey	Turkey, 41.6 km SW from Karabahçe	37.5856	39.7433		Hakan Özkan	Comadran et al. 2012
FT469	HP286			2004-6-30-9-4								3	2						responsive	III	Alanine	Hordeum spontaneum	Wild	2	Winter	Turkey	Turkey, 48.7 km SW from Karabahçe	37.5525	39.7017		Hakan Özkan	Comadran et al. 2012
FT472	HP372			2004-7-3-5-2								3	1						responsive	III	Alanine	Hordeum spontaneum	Wild	2	Winter	Turkey	Turkey, 2.8 km SW from Besni to Araban	37.6786	37.865		Hakan Özkan	Comadran et al. 2012
FT473	HP381			2004-7-3-6-4						1	10								responsive	III	Alanine	Hordeum spontaneum	Wild	2	Winter	Turkey	Turkey, 13.5 km SW from Besni to Araban	37.6583	37.7867		Hakan Özkan	Comadran et al. 2012
FT478	Tokak 157/37		H3							1	1								responsive	III	Alanine	Hordeum vulgare L.	Cultivar	2	Spring	Turkey	Turkey, Field Crops Central Research Institute / Ankara	39.9272	32.8644		Hakan Özkan	Comadran et al. 2012
FT479	Kral 97		H4							1	1								responsive	III	Alanine	Hordeum vulgare L.	Cultivar	6	Spring	Turkey	Turkey, Bahri Dagdas International Winter Cereals Research Institute / Konya	37.8656	32.4825		Hakan Özkan	Comadran et al. 2012
FT506	HP117		HP117	2004-6-26-6-2						1	10								responsive	III	Alanine	Hordeum spontaneum	Wild	2	Winter	Turkey	Turkey, 32.9 km E from Antakya	36.2475	36.5247		Hakan Özkan	Comadran et al. 2012
FT513	HID113		HID113	91SYR-48			181489	IG 40098		1	7								responsive	III	Alanine	Hordeum spontaneum	Wild	2	Winter	Syria	Syria, Damascus, from Ras Al Ain W 4 Km to Lebanon border	33.9767	36.5914		ICARDA	Comadran et al. 2012
FT521			BV03			PI 58063						3	1						responsive	III	Alanine	Hordeum vulgare L.	Landrace	6	Winter	Spain	Spain, Burgos, Uzquiano. Habitat: market	42.7333	2.68333		USDA	Comadran et al. 2012
FT525			BV08			PI 119321						3	1						responsive	III	Alanine	Hordeum vulgare L.	Landrace	2	Winter	Turkey	Turkey, Urfa, near Birecik	37.0294	37.9903		USDA	Comadran et al. 2012
FT533			BV16			PI 170946						3	1						responsive	III	Alanine	Hordeum vulgare L.	Landrace	2	Winter	Turkey	Turkey, Urfa, Mursitpinar	36.9039	38.3478		USDA	Comadran et al. 2012
FT544			BV27			PI 182659						3	1						responsive	III	Alanine	Hordeum vulgare L.	Landrace	2	Winter	Syria	Syria, Dimashq, Arnet, near Damascus	33.5097	36.3092		USDA	Comadran et al. 2012
FT545	Black Roummani		BV28			PI 182693				1	8								responsive	III	Alanine	Hordeum vulgare L.	Landrace	2	Winter	Syria	Syria, Al Hasakah, Jezireh	36.5	41		USDA	Comadran et al. 2012
FT546			BV29			PI 182730						3	1						responsive	III	Alanine	Hordeum vulgare L.	Landrace	2	Winter	Turkey	Turkey, Hakkari, Beytussebap	37.5694	43.1681		USDA	Comadran et al. 2012
FT548	Pai Sha		BV31	BV31-2		PI 190682						3	1						responsive	III	Alanine	Hordeum vulgare L.	Cultivar	6	Winter	China	China, central China	36.05	103.783		USDA	Comadran et al. 2012
FT554	Hordzau Mestnyj		BV37	BV37-2		PI 327640			HOR 3296			3	1						responsive	III	Alanine	Hordeum vulgare L.	Landrace	6	Winter	Tajikistan	Tajikistan, Qurghonteppa, Kumsangir	37.3333	68.6667		USDA	Comadran et al. 2012
FT560			BV43	USDA orig		PI 573695			HOR 10849			3	1						responsive	III	Alanine	Hordeum vulgare L.	Landrace	6	Spring	Georgia	Georgia, Rayon Achaeta, historical province Kachetien; originally from Sovchoz	42.2	45.3		USDA	Comadran et al. 2012
FT561			BV44	BV44-1		PI 573822						3	1						responsive	III	Alanine	Hordeum vulgare L.	Landrace	6	Winter	Nepal	Nepal, Seti, Gaira, Doti	29.25	80.9167		USDA	Comadran et al. 2012
FT566	BS04					PI 293402		IG38817				3	1	closest to btr1					responsive	III	Alanine	Hordeum spontaneum	Wild	2	Winter	Turkmenistan	Turkmenistan, Balkan, Koshtemir	38.417	56.683		USDA	Comadran et al. 2012
FT571	BS11			7		PI 420913		IG39395				3	7						responsive	III	Alanine	Hordeum spontaneum	Wild	2	Winter	Jordan	Jordan, 3 km east of Um Queis	32.65	35.717		USDA	Comadran et al. 2012
FT619	HID63						181678	IG 116099				3	8						responsive	III	Alanine	Hordeum spontaneum	Wild	2	Winter	Turkey	Turkey, Gaziantep, Bostancik village, 30 Km on Gaziantep way to Kilis opposite to Boudac farm.	36.8819	37.3511		ICARDA	Comadran et al. 2012
FT628	HID112			91SYR-8			181473	IG 40082				3	1						responsive	III	Alanine	Hordeum spontaneum	Wild	2	Winter	Syria	Syria, Sweida, 115 Km to Bosra from Seida.	32.5964	36.3789		ICARDA	Comadran et al. 2012
FT629	HID115			SYR-JVAD 9219			181549	IG 40158				3	9						responsive	III	Alanine	Hordeum spontaneum	Wild	2	Winter	Syria	Syria, Sweida, 3 Km before Um Dobeib, coming from Dhaqqa.	32.8667	36.6967		ICARDA	Comadran et al. 2012
FT746	HP462			2006-6-16-2-5						1	8								responsive	III	Alanine	Hordeum spontaneum	Wild	2	Winter	Turkey	Turkey, 15 km E from Islahiye to Musabeyli	36.9786	36.7281		Hakan Özkan	Comadran et al. 2012
FT802						PI 342064			HOR8006			3	1						responsive	III	Alanine	Hordeum vulgare L.	Landrace	2	Spring	Turkey	Turkey, Usak	38.5	29.4167		IPK	Comadran et al. 2012
FT805	Steptoe											3	2						responsive	III	Alanine	Hordeum vulgare L.	Cultivar	6	Winter	United States of America	United States of America	38.895	-77.0367		IPK	Comadran et al. 2012
HOR11202	Odesskij 3K 19689									1	1								responsive	III	Alanine	Hordeum vulgare L. convar. vulgare var. hybernum Vib.	Cultivar	6	Winter	Ukraine	Ukraine	50.45	30.5		IPK	Comadran et al. 2012
HOR11213	Russe 85									1	1								responsive	III	Alanine	Hordeum vulgare L. convar. distichon (L.) Alef. var. nutans (Rode) Alef.	Cultivar	2	Winter	Bulgaria	Bulgaria	42.6972	23.3233		IPK	Comadran et al. 2012
HOR11967	Mehlenbacker									1	1								responsive	III	Alanine	Hordeum vulgare L. convar. vulgare var. hybernum Vib.	Cultivar	6	Winter	Canada	Canada	45.42	-75.69		IPK	Comadran et al. 2012
HOR12084	Harrow 9									1	1								responsive	III	Alanine	Hordeum vulgare L. convar. vulgare var. parallelum Körn.	Cultivar	6	Winter	Canada	Canada	45.42	-75.69		IPK	Comadran et al. 2012
HOR4141	Krusevacki									1	1								responsive	III	Alanine	Hordeum vulgare L. convar. distichon (L.) Alef. var. nutans (Rode) Alef.	Cultivar	2	Winter	former Yugoslavia	former Yugoslavia	44.8206	20.4622		IPK	Comadran et al. 2012
HOR8868	Arabel									1	1								responsive	III	Alanine	Hordeum vulgare L. convar. distichon (L.) Alef. var. nutans (Rode) Alef.	Cultivar	2	Winter	United States of America	United States of America	38.895	-77.0367		IPK	Comadran et al. 2012
FT395	Otello	G391F		BR05268								3	1	btr1Btr2, Barke-type	II	2	-	-	non-responsive	IV	Proline	Hordeum vulgare L.	Cultivar	6	Winter	Italy	Italy	41.9015	12.4608		MPIZ	Comadran et al. 2012
FT540			BV23			PI 178389						3	1						non-responsive	IV	Proline	Hordeum vulgare L.	Landrace	6	Winter	Turkey	Turkey, Hakkari, Piyanis	37.585	43.5669		USDA	Comadran et al. 2012
BCC195								IG 31513				3	1						responsive	IV	Proline	Hordeum vulgare L. convar. distichon (L.) Alef. var. nutans (Rode) Alef.	Landrace	2	Winter	Syria	Syria, Damascus, Ma'aloula	33.8167	36.5442		IPK	Pasam et al. 2012
BCC892	Kolla									1	1								responsive	IV	Proline	Hordeum vulgare L.	Cultivar	6	Winter	Bolivia	Bolivia	-19.0478	-65.2597		IPK	Pasam et al. 2012
BCC921	Quibenras									1	1								responsive	IV	Proline	Hordeum vulgare L. convar. vulgare var. hybernum Vib.	Cultivar	6	Winter	Colombia	Colombia	4.59889	-74.0808		IPK	Pasam et al. 2012
FT435	L521									1	1								responsive	IV	Proline	Hordeum vulgare L.	Cultivar	2	Spring	Ethiopia	Ethiopia	9.01667	38.7583		Maria von Korff	Comadran et al. 2012
FT437	L871											3	1						responsive	IV	Proline	Hordeum vulgare L.	Cultivar	2	Spring	Egypt	Egypt	30.05	31.25		Maria von Korff	Comadran et al. 2012
FT439	Arta											3	1	btr1Btr2, Barke-type	II	2	-	-	responsive	IV	Proline	Hordeum vulgare L.	Cultivar	2	Winter	Syria	Syria	33.5097	36.3092		Maria von Korff	Comadran et al. 2012
FT542			BV25			PI 178410						3	1						responsive	IV	Proline	Hordeum vulgare L.	Landrace	2	Winter	Turkey	Turkey, Gaziantep, Nizip. Habitat: market	37.0097	37.7942		USDA	Comadran et al. 2012
FT551			BV34	USDA orig		PI 269907						3	1						responsive	IV	Proline	Hordeum vulgare L.	Landrace	6	Winter	Pakistan	Pakistan, Northern Areas, 67 km above Gilgit	36.1833	73.7667		USDA	Comadran et al. 2012
FT809	OWB dom		OWB dom									3	1	extra	XIX	58	XVIII	76	responsive	IV	Proline	Hordeum vulgare L.	Cultivar	2	Winter	United States of America	United States of America	38.895	-77.0367		IPK	Comadran et al. 2012
FT007	B1K-03-07											3	1						responsive	IX	Proline	Hordeum spontaneum	Wild	2	Winter	Israel	Israel, Michmoret	32.414	34.8802		EU FP7 EXBARDIV	Hübner et al. 2007
FT031	B1K-09-07									1	10								responsive	IX	Proline	Hordeum spontaneum	Wild	2	Winter	Israel	Israel, Ashqelon	31.6983	34.5851		EU FP7 EXBARDIV	Hübner et al. 2007
FT067	B1K-17-07									1	13								responsive	IX	Proline	Hordeum spontaneum	Wild	2	Winter	Israel	Israel, Amatzya	31.5373	34.8904		EU FP7 EXBARDIV	Hübner et al. 2007
FT084	B1K-20-17									1	10								responsive	IX	Proline	Hordeum spontaneum	Wild	2	Winter	Israel	Israel, Dor	32.6167	34.9324		EU FP7 EXBARDIV	Hübner et al. 2007
FT101	B1K-24-13											3	3						responsive	IX	Proline	Hordeum spontaneum	Wild	2	Winter	Israel	Israel, Gan Ner	32.5487	35.34		EU FP7 EXBARDIV	Hübner et al. 2007
FT200	B1K-46-07									1	2								responsive	IX	Proline	Hordeum spontaneum	Wild	2	Winter	Israel	Israel, Amud stream	32.8726	35.502		EU FP7 EXBARDIV	Hübner et al. 2007
FT222	B1K-51-07									1	2								responsive	IX	Proline	Hordeum spontaneum	Wild	2	Winter	Israel	Israel, Mt. Meron	32.9743	35.4239		EU FP7 EXBARDIV	Hübner et al. 2007
FT512	HID102		HID102	BMW 45-2			181250	IG 39859		1	10								responsive	IX	Proline	Hordeum spontaneum	Wild	2	Winter	Syria	Syria, 10km N Lattakia on Kanjara-Kasab road	35.6056	35.8208		ICARDA	Comadran et al. 2012
FT517	HID136		HID136			227019						3	2						responsive	IX	Proline	Hordeum spontaneum	Wild	2	Winter	Iran	Iran, Khuzestan, 15 miles S Shushtar	31.85	48.9		USDA	Comadran et al. 2012
FT627	HID106			91JOR-53			181402	IG 40011		1	6								responsive	IX	Proline	Hordeum spontaneum	Wild	2	Winter	Jordan	Jordan, Amman, Rajm Al Shouk.	32.0167	35.9		ICARDA	Comadran et al. 2012
BCC1500	K 10628	FT778		VIR 10628	K 10628							3	1						responsive	V	Alanine	Hordeum vulgare L. convar. vulgare var. hybernum Vib.	Landrace	6	Winter	Tajikistan	Tajikistan	38.56	68.7739		IPK	Pasam et al. 2012
BCC219	K-10628	FT789		K-10628								3	1						responsive	V	Alanine	Hordeum vulgare L. convar. vulgare var. coeleste L.	Landrace	6	Winter	Tajikistan	Tajikistan	38.56	68.7739		IPK	Pasam et al. 2012
BCC1442	Plumage											3	1						non-responsive	VIII	Alanine	Hordeum vulgare L. convar. distichon (L.) Alef. var. nutans (Rode) Alef.	Cultivar	2	Winter	United Kingdom	United Kingdom	51.5094	-0.118319	1902 (1909)	IPK	Pasam et al. 2012
FT219	B1K-50-08											3	1						responsive	XI	Proline	Hordeum spontaneum	Wild	2	Winter	Israel	Israel, Mt. Hermon	33.2872	35.7635		EU FP7 EXBARDIV	Hübner et al. 2007
FT338	HID264					466491		IG 39697		1	8								responsive	XI	Proline	Hordeum spontaneum	Wild	2	Winter	Israel	Israel, Northern, Mt Meron	33	35.4167		USDA	Comadran et al. 2012
FT673	HID119			MSJVSK-93075			181574	IG 40183				3	1						responsive	XI	Proline	Hordeum spontaneum	Wild	2	Winter	Lebanon	Lebanon, Hasbaiya, 2 Km from Ain Ata, on road to Tfeir	33.4333	35.75		ICARDA	Comadran et al. 2012
BCC776	TKN24b											3	1						non-responsive			Hordeum vulgare L. convar. vulgare var. breviaristatum (Vav.) Mansf.	Landrace	6	Winter	Nepal	Nepal, Sabat	27.7	85.3333		IPK	Pasam et al. 2012
FT414	SIGLAH	G439H		BGRC26054	BR026054							3	1	Btr1btr2, Morex-type	I	1	I	-	non-responsive			Hordeum vulgare L.	Landrace	2	Winter	Yemen	Yemen	15.352	44.2075		MPIZ	Comadran et al. 2012
FT389	HID382											3	1						responsive			Hordeum agriocrithon	Agriocrithon	2	Winter	China	China, Guizhou Sheng, Taofu	28.6331	107.867		MPIZ	Comadran et al. 2012
FT604	HID19						181656	IG 112813	HOR 10612			3	8						responsive			Hordeum spontaneum	Wild	2	Winter	Iraq	Iraq, Mosul, Kirba Jhaina, 10 Km S Hamam Alil	36.0833	43.1667		ICARDA	Comadran et al. 2012
FT630	HID117			MSJVSK-93048			181568	IG 40177		1	8								responsive			Hordeum spontaneum	Wild	2	Winter	Lebanon	Lebanon, Rachaiya, Biader El Adas, below Sultan Ya'akoup village on the hill.	33.4667	35.8667		ICARDA	Comadran et al. 2012
FT631	HID120			MSJVSK-93082			181575	IG 40184				3	4						responsive			Hordeum spontaneum	Wild	2	Winter	Lebanon	Lebanon, Baalbek, Baalabek, 1 Km before Talia, on the road from Zahle.	33.9333	36.1		ICARDA	Comadran et al. 2012
FT729	HP031			2005-7-5-5-7						1	14								responsive			Hordeum spontaneum	Wild	2	Winter	Turkey	Turkey, 50 km SE Türkoğlu to Gaziantep	37.2878	37.1894		Hakan Özkan	Comadran et al. 2012
FT730	HP062			2005-7-5-11-8								3	1						responsive			Hordeum spontaneum	Wild	2	Winter	Turkey	Turkey, 72 km SE from Türkoğlu	37.3294	37.2747		Hakan Özkan	Comadran et al. 2012
FT731	HP072			2005-7-5-12-5								3	1						responsive			Hordeum spontaneum	Wild	2	Winter	Turkey	Turkey, 22 km NEE from Narlı	37.4239	37.2814		Hakan Özkan	Comadran et al. 2012
FT732	HP101			2004-6-26-5-2								3	1						responsive			Hordeum spontaneum	Wild	2	Winter	Turkey	Turkey, 19.1 km E from Antakya	36.2558	36.4672		Hakan Özkan	Comadran et al. 2012
FT734	HP142			2004-6-28-3-3								3	1						responsive			Hordeum spontaneum	Wild	2	Winter	Turkey	Turkey, 32.4 km N from Şanlıurfa to Siverek	37.4103	38.7786		Hakan Özkan	Comadran et al. 2012
FT735	HP161			2004-6-29-7-3								3	6						responsive			Hordeum spontaneum	Wild	2	Winter	Turkey	Turkey, 12.9 NW from Ovadağ to Pirinçlik	37.7919	39.955		Hakan Özkan	Comadran et al. 2012
FT739	HP212			2004-6-30-1-5								3	4						responsive			Hordeum spontaneum	Wild	2	Winter	Turkey	Turkey, 6.3 km N from Karabahçe (42.9 km W from Diyarbakır to Siverek)	37.8392	39.7231		Hakan Özkan	Comadran et al. 2012
FT741	HP301			2004-7-1-10-3								3	1						responsive			Hordeum spontaneum	Wild	2	Winter	Turkey	Turkey, 9.7 km S from Hasankeyf to Midyat	37.6814	41.4525		Hakan Özkan	Comadran et al. 2012
FT743	HP351			2004-7-3-3-4								3	1						responsive			Hordeum spontaneum	Wild	2	Winter	Turkey	Turkey, 41.5 km W from Adıyaman to Besni	37.7111	37.9422		Hakan Özkan	Comadran et al. 2012
FT744	HP382			2004-7-3-6-4						1	10								responsive			Hordeum spontaneum	Wild	2	Winter	Turkey	Turkey, 13.5 km SW from Besni to Araban	37.6583	37.7867		Hakan Özkan	Comadran et al. 2012
HOR4150									20121	1	1								responsive			Hordeum vulgare L. convar. vulgare var. hybernum Vib.	Landrace	6	Spring	Algeria	Algeria	36.7	3.21667		IPK	Pasam et al. 2014
BCC1361	Strickhoff									1	1											Hordeum vulgare L. convar. distichon (L.) Alef. var. nutans (Rode) Alef.	Cultivar	2	Winter	Switzerland	Switzerland	47.379	8.541		IPK	Comadran et al. 2012
BCC707	Haemi Covered 4									1	1											Hordeum vulgare L. convar. vulgare var. densum Sér.	Cultivar	6	Winter	Republic of Korea	Republic of Korea	37.5657	126.978		IPK	Comadran et al. 2012
Malta										1	1											Hordeum vulgare L.	Cultivar	2	Winter	Germany	Germany	52.5186	13.4081	1968	EU FP7 EXBARDIV	Tondelli et al. 2013
BCC1359	Ragusa											3	1									Hordeum vulgare L. convar. vulgare var. hybernum Vib.	Cultivar	6	Winter	Croatia	Croatia	45.8103	15.9781		IPK	Comadran et al. 2012
BCC887	Kearney											3	1									Hordeum vulgare L. convar. vulgare var. hybernum Vib.	Cultivar	6	Winter	United States of America	United States of America	38.895	-77.0367		IPK	Comadran et al. 2012
FT434	L1897											3	1									Hordeum vulgare L.	Cultivar	2	Spring	Jordan	Jordan	31.95	35.9333		Maria von Korff	Comadran et al. 2012
FT441	Flagship											3	1									Hordeum vulgare L.	Cultivar	2	Spring	Australia	Australia	-35.3	149.117		Maria von Korff	Comadran et al. 2012
Hafif de Grignon												3	1									Hordeum vulgare L.	Cultivar	6	Winter	France	France	48.8567	2.35167	1937	EU FP7 EXBARDIV	Tondelli et al. 2013
BCC1436	HOR 8676								638454			3	1									Hordeum vulgare L. convar. distichon (L.) Alef.	Landrace	2	Spring	Czech Republic	Czech Republic	48.8167	15.4667		IPK	Comadran et al. 2012
BCC607	Sanadamugi											3	2									Hordeum vulgare L. convar. vulgare var. densum Sér.	Cultivar	6	Winter	Japan	Japan	35.6839	139.774		IPK	Comadran et al. 2012
HOR11050	Gyeong 39											3	2									Hordeum vulgare L. convar. vulgare var. subparallelum	Cultivar	6	Winter	Democratic People's Republic of Korea	Democratic People's Republic of Korea	39.03	125.73		IPK	Comadran et al. 2012
FT588				SH17-1-1			IG 119402	181712											responsive	III	Alanine	Hordeum spontaneum	Wild	2	Winter	Syria	Syria, Homs, Arkays; 2 km N of the village	34.8225	36.4742		ICARDA	Comadran et al. 2012

## Sheet: Sheet2
			Ppd-H1 F1+F2	Ppd-H1 haplotype	Accession no./name	Accession no.	eam6 haplotype (to be added)
BCC1361	BCC093		1	3	BCC093		II
BCC707	BCC167		6	8	BCC167		II
Malta	BCC167			8	BCC167
FT627	BCC192		10	9	BCC192		III
FT273	BCC192			9	BCC192
FT513	BCC195		11	7	BCC195		IV
FT515	BCC195			7	BCC195
FT279	BCC197		5	7	BCC197		III
FT333	BCC197			7	BCC197
FT338	BCC566			6	BCC566		I
FT545	FT231			6	FT231	HID04	I
FT746	FT232			6	FT232	HID06	I
FT319	FT262			4	FT262	HID84	III
FT340	FT268			6	FT268	HID99	I
FT473	FT273			17	FT273	HID109	III
FT506	FT278			13	FT278	HID131	I
FT512	FT279			6	FT279	HID133	I
FT357	FT283			6	FT283	HID140	I
FT393	FT319			35	FT319	HID229	II
BCC1359	FT330			6	FT330	HID248	I
BCC566	FT331			6	FT331	HID249	III
BCC887	FT333			6	FT333	HID251	I
FT416	FT338			40	FT338	HID264	XI
FT429	FT340			28	FT340	HID272	III
FT434	FT355			10	FT355	HID310	I
FT437	FT357			43	FT357	HID312	III
FT438	FT375			6	FT375	HID357	III
FT439	FT376			6	FT376	HID360	I
FT440	FT393			48	FT393	HID385	III
FT441	FT398			8	FT398	G396I	II
FT442	FT403			45	FT403	G404H	I
FT503	FT411			1	FT411	G428I	III
FT504	FT416			2	FT416	G1212	III
FT505	FT429			8	FT429	FT429	II
FT548	FT437			7	FT437		IV
FT704	FT438			9	FT438	FT438	III
Hafif de Grignon	FT439			7	FT439		IV
BCC093	FT440			7	FT440		I
BCC1436	FT442			2	FT442		III
BCC167	FT458			49	FT458	HP151	III
BCC192	FT462			4	FT462	HP201	I
BCC195	FT463			41	FT463	HP222	I
BCC197	FT464			6	FT464	HP241	I
FT398	FT465			6	FT465	HP252	III
FT411	FT466			6	FT466	HP261	I
FT519	FT468			6	FT468	HP272	III
FT520	FT469			52	FT469	HP286	III
FT521	FT472			4	FT472	HP372	III
FT533	FT473			16	FT473	HP381	III
FT542	FT503			3	FT503	H17	II
FT544	FT504			2	FT504	H8	III
FT546	FT505			2	FT505	H27	II
FT551	FT506			13	FT506	HP117	III
FT554	FT509			6	FT509	HID35	I
FT556	FT510			6	FT510	HID49	I
FT561	FT512			17	FT512	HID102	IX
FT714	FT513			22	FT513	HID113	III
FT355	FT514			6	FT514	HID125	I
FT628	FT515			6	FT515	HID132	I
FT331	FT517			6	FT517	HID136	IX
FT673	FT519			3	FT519	BV01	II
FT268	FT520			1	FT520	BV02	III
FT231	FT521			3	FT521	BV03	III
FT595	FT523			58	FT523	BV05	II
FT283	FT524			6	FT524	BV06	II
FT514	FT533			6	FT533	BV16	III
FT278	FT542			9	FT542	BV25	IV
FT660	FT544			7	FT544	BV27	III
FT262	FT545			9	FT545	BV28	III
FT584	FT546			6	FT546	BV29	III
FT583	FT547			6	FT547	BV30	II
FT509	FT548			6	FT548	BV31	III
FT632	FT551			45	FT551	BV34	IV
FT458	FT554			61	FT554	BV37	III
FT472	FT556			8	FT556	BV39	II
FT463	FT561			6	FT561	BV44	III
FT462	FT562			6	FT562	BV45	II
FT375	FT583			6	FT583	SH043	I
BCC607	FT584			6	FT584	SH082	I
HOR11050	FT595			6	FT595	HID05	I
FT403	FT627			19	FT627	HID106	IX
FT523	FT628			21	FT628	HID112	III
FT524	FT632			6	FT632	HID121	I
FT562	FT660			6	FT660	HID33	I
FT232	FT673			4	FT673	HID119	XI
FT330	FT704			2	FT704	G411I	III
FT469	FT714			1	FT714	G431I	III
FT510	FT746			16	FT746	HP462	III
FT517	#N/A			5	FT229	HID01	IX
FT547	#N/A			6	FT446	HID02
FT465	#N/A			7	FT230	HID03
FT466	#N/A			6	FT507	HID07	I
FT376	#N/A			6	FT233	8HID1	I
FT464	#N/A			6	FT596	8HID2
FT468	#N/A			6	FT597	HID09
	#N/A			6	FT234	HID10
	#N/A			6	FT508	HID11
	#N/A			6	FT598	HID12
	#N/A			6	FT599	HID13
	#N/A			6	FT659	HID14
	#N/A			6	FT600	HID15
	#N/A			6	FT601	HID16
	#N/A			6	FT602	HID17
	#N/A			6	FT603	HID18
	#N/A			6	FT604	HID19	I
	#N/A			6	FT235	20HID1
	#N/A			6	FT605	20HID2
	#N/A			4	FT236	HID21
	#N/A			6	FT237	HID22	I
	#N/A			6	FT606	HID23
	#N/A			6	FT238	HID24
	#N/A			6	FT607	HID25
	#N/A			6	FT608	HID26
	#N/A			6	FT609	HID27
	#N/A			8	FT239	HID28
	#N/A			6	FT423	HID29	I
	#N/A			9	FT240	HID30	II
	#N/A			6	FT610	HID31
	#N/A			6	FT241	HID32
	#N/A			6		HID34
	#N/A			6		HID36
	#N/A			6	FT661	HID37	I
	#N/A			6	FT611	HID38	I
	#N/A			6	FT242	HID39	III
	#N/A			6	FT243	HID40
	#N/A			6	FT612	HID41	I
	#N/A			6	FT613	HID42	I
	#N/A			6	FT614	HID43	I
	#N/A			2	FT244	HID44
	#N/A			6	FT245	HID45
	#N/A			2	FT246	HID46
	#N/A			6	FT615	HID47
	#N/A			6	FT616	HID48	I
	#N/A			6	FT617	HID50
	#N/A			6	FT618	HID51	I
	#N/A			2	FT247	HID52
	#N/A			10	FT248	HID53	I
	#N/A			1	FT249	HID54
	#N/A			4	FT250	HID55
	#N/A			4	FT251	HID56
	#N/A			6	FT252	HID57	I
	#N/A			5	FT253	HID58	II
	#N/A			6		HID59
	#N/A			6	FT254	HID60
	#N/A			4	FT255	HID61
	#N/A			6		HID62
	#N/A			6	FT619	HID63
	#N/A			6	FT620	64HID1
	#N/A			6	FT662	64HID2
	#N/A			6	FT256	HID65
	#N/A			6	FT257	HID66
	#N/A			6	FT258	HID67
	#N/A			6	FT259	HID68
	#N/A			11	FT621	69HID1
	#N/A			7	FT622	69HID2
	#N/A			6	FT260	HID70
	#N/A			6	FT663	HID71
	#N/A			6	FT664	HID72
	#N/A			4	FT665	HID73
	#N/A			6		HID75
	#N/A			6	FT623	HID76
	#N/A			6	FT666	HID77
	#N/A			6	FT667	HID78
	#N/A			6		HID79
	#N/A			3	FT668	HID80
	#N/A			4	FT669	HID81
	#N/A			4	FT624	82HID1
	#N/A			4		82HID2
	#N/A			4		HID83
	#N/A			7	FT263	HID85
	#N/A			3	FT670	HID86
	#N/A			12	FT264	HID87
	#N/A			4	FT265	HID88
	#N/A			4		HID89
	#N/A			13	FT266	HID90
	#N/A			14	FT625	HID91
	#N/A			4		HID92
	#N/A			15		HID93
	#N/A			14		HID94
	#N/A			14	FT511	HID95
	#N/A			6	FT267	HID96
	#N/A			4		97HID1
	#N/A			4		97HID2
	#N/A			6		HID98
	#N/A			16	FT270	HID101	II
	#N/A			6		HID103
	#N/A			6	FT271	HID104
	#N/A			18	FT626	HID105
	#N/A			20	FT272	HID107	III
	#N/A			6		HID108
	#N/A			17		HID110
	#N/A			20		HID111
	#N/A			4	FT274	HID114
	#N/A			4	FT629	HID115
	#N/A			16	FT671	HID116	II
	#N/A			4	FT630	HID117	III
	#N/A			23	FT672	HID118
	#N/A			24	FT631	HID120	III
	#N/A			4	FT275	HID122
	#N/A			7	FT276	HID123	III
	#N/A			7	FT633	HID124
	#N/A			6	FT634	HID126
	#N/A			6	FT635	HID127
	#N/A			25	FT636	HID128
	#N/A			6	FT674	HID129
	#N/A			26	FT277	HID130
	#N/A			6	FT516	HID134	I
	#N/A			6	FT280	HID135
	#N/A			6	FT281	HID137
	#N/A			10	FT282	HID138	I
	#N/A			27		HID139
	#N/A			6	FT637	HID141
	#N/A			6	FT284	HID142	I
	#N/A			28	FT285	HID143
	#N/A			29	FT286	HID144	III
	#N/A			10	FT287	HID145
	#N/A			26	FT288	HID146
	#N/A			7		HID147
	#N/A			7		HID148
	#N/A			7	FT289	HID149
	#N/A			30	FT290	HID150
	#N/A			30		HID151
	#N/A			7		HID152
	#N/A			6		HID153
	#N/A			31		HID154
	#N/A			4		HID155
	#N/A			32	FT291	HID156
	#N/A			7	FT292	HID157
	#N/A			18		HID158
	#N/A			4	FT293	HID160
	#N/A			8		HID161
	#N/A			4		HID162
	#N/A			33		HID163
	#N/A			4		HID164
	#N/A			7		HID165
	#N/A			4	FT294	HID166
	#N/A			5	FT295	HID168
	#N/A			7	FT296	HID169
	#N/A			4		HID170
	#N/A			7		HID171
	#N/A			4		HID172
	#N/A			4		HID173
	#N/A			7	FT297	HID174
	#N/A			4	FT298	HID175
	#N/A			7	FT299	HID176
	#N/A			28		HID177
	#N/A			7		HID178
	#N/A			7		HID179
	#N/A			28	FT300	HID180
	#N/A			7	FT301	HID182
	#N/A			28	FT302	HID183
	#N/A			28	FT303	HID184
	#N/A			7		HID185
	#N/A			28	FT304	HID186
	#N/A			7		HID188
	#N/A			7	FT638	HID189
	#N/A			7		HID190
	#N/A			4	FT305	HID191
	#N/A			28	FT306	HID192
	#N/A			4	FT307	HID193
	#N/A			7	FT308	HID194
	#N/A			4		HID195
	#N/A			7	FT309	HID196
	#N/A			7		HID197
	#N/A			28	FT310	HID198
	#N/A			7		HID199
	#N/A			28		HID200
	#N/A			18		HID201
	#N/A			26	FT311	HID202
	#N/A			34		HID204
	#N/A			34		HID205
	#N/A			28		HID207
	#N/A			7		HID208
	#N/A			28	FT312	HID209
	#N/A			7		HID210
	#N/A			14		HID211
	#N/A			7		HID212
	#N/A			7	FT313	HID213
	#N/A			28		HID214
	#N/A			26	FT314	HID215
	#N/A			28		HID216
	#N/A			28	FT315	HID217
	#N/A			5	FT316	HID218
	#N/A			6		HID219
	#N/A			4		HID220
	#N/A			4		HID221
	#N/A			4	FT317	HID222
	#N/A			4		HID223
	#N/A			7	FT318	HID224
	#N/A			4		HID225
	#N/A			14		HID227
	#N/A			7		HID228
	#N/A			5	FT320	HID230
	#N/A			5		HID231
	#N/A			36		HID232
	#N/A			26	FT321	HID233
	#N/A			5		HID235
	#N/A			5	FT322	HID236
	#N/A			28	FT323	HID237
	#N/A			28		HID238
	#N/A			28	FT324	HID239
	#N/A			28		HID240
	#N/A			7	FT325	HID242
	#N/A			10	FT327	HID244
	#N/A			10	FT328	HID245
	#N/A			36	FT329	HID246
	#N/A			7		HID247
	#N/A			6	FT332	HID250	III
	#N/A			7		HID252
	#N/A			7		HID253
	#N/A			6		HID254
	#N/A			13		HID255
	#N/A			37		HID256
	#N/A			2	FT334	HID257
	#N/A			28	FT335	HID258
	#N/A			5		HID259
	#N/A			38		HID260
	#N/A			7		HID261
	#N/A			39	FT336	HID262
	#N/A			39	FT337	HID263
	#N/A			7		HID265
	#N/A			40		HID266
	#N/A			28		HID267
	#N/A			6	FT675	HID268
	#N/A			6		HID269
	#N/A			41	FT676	HID270
	#N/A			9	FT339	HID271
	#N/A			7	FT341	HID273
	#N/A			4		HID276
	#N/A			4	FT342	HID277
	#N/A			42		HID278
	#N/A			7		HID279
	#N/A			6	FT343	HID280
	#N/A			6		HID281
	#N/A			6		HID282
	#N/A			6		HID283
	#N/A			6		HID285
	#N/A			6		HID286
	#N/A			6		HID287
	#N/A			6		HID288
	#N/A			6		HID289
	#N/A			6	FT344	HID290	I
	#N/A			6	FT345	HID291
	#N/A			6		HID292
	#N/A			6		HID293
	#N/A			6		HID294
	#N/A			6		HID295
	#N/A			6		HID296
	#N/A			6	FT346	HID297
	#N/A			6		HID298
	#N/A			6	FT347	HID299	I
	#N/A			6		HID300
	#N/A			2	FT348	HID301
	#N/A			6	FT349	HID302
	#N/A			6		HID303
	#N/A			6	FT350	HID304
	#N/A			6	FT351	HID305	I
	#N/A			6	FT677	HID306
	#N/A			6	FT352	HID307
	#N/A			6	FT353	HID308	I
	#N/A			2	FT354	HID309
	#N/A			3	FT356	HID311
	#N/A			8	FT358	HID313	II
	#N/A			7	FT359	HID314	II
	#N/A			7		HID315
	#N/A			43		HID316
	#N/A			3		HID317
	#N/A			7	FT360	HID318	IX
	#N/A			4	FT361	HID319	IX
	#N/A			28		HID320
	#N/A			28	FT362	HID321	II
	#N/A			44	FT363	HID322	II
	#N/A			8		HID323
	#N/A			45		HID324
	#N/A			4		HID325
	#N/A			45	FT364	HID326
	#N/A			45		HID327
	#N/A			45	FT365	328HD1	II
	#N/A			45		328HD2
	#N/A			2	FT366	330HD1
	#N/A			1	FT367	330HD2
	#N/A			8		HID331
	#N/A			3		HID332
	#N/A			6	FT678	333HD1
	#N/A			6		333HD2
	#N/A			2	FT368	334HD1
	#N/A			6		334HD2
	#N/A			6	FT369	HID335
	#N/A			6	FT679	HID336
	#N/A			6		HID337
	#N/A			6	FT680	HID338
	#N/A			6	FT370	339HD1
	#N/A			6		339HD2
	#N/A			6		HID340
	#N/A			28		HID341
	#N/A			8	FT371	HID342
	#N/A			4	FT372	HID343
	#N/A			7		HID344
	#N/A			4		HID345
	#N/A			6	FT681	HID346
	#N/A			6		HID347
	#N/A			6	FT682	HID348
	#N/A			6		HID349
	#N/A			6		HID350
	#N/A			6		HID351
	#N/A			9	FT683	HID352
	#N/A			6		HID353
	#N/A			6		HID354
	#N/A			6	FT373	HID355
	#N/A			6	FT374	HID356
	#N/A			6		HID358
	#N/A			4		HID359
	#N/A			7	FT377	HID361
	#N/A			6	FT684	HID362
	#N/A			5		HID363
	#N/A			6		HID364
	#N/A			6		HID365
	#N/A			9	FT378	HID366
	#N/A			9	FT379	HID367	II
	#N/A			6	FT380	HID368	II
	#N/A			6	FT381	HID369
	#N/A			28		HID370
	#N/A			39		HID371
	#N/A			39	FT382	HID372
	#N/A			28	FT383	373HD1
	#N/A			46		HID374
	#N/A			28	FT384	375HD1
	#N/A			28		375HD2
	#N/A			6		376HD1
	#N/A			47	FT385	376HD2
	#N/A			2	FT386	377HD1
	#N/A			2	FT387	377HD2
	#N/A			45		HID378
	#N/A			45		HID379
	#N/A			45	FT388	HID380	II
	#N/A			45		HID381
	#N/A			6	FT389	HID382	I
	#N/A			6	FT390	383HD1	IV
	#N/A			47	FT391	383HD2
	#N/A			47	FT392	383HD3	I
	#N/A			7	FT394	HID386
	#N/A			6		HP011
	#N/A			6		HP012
	#N/A			6		HP013
	#N/A			6		HP014
	#N/A			6		HP015
	#N/A			4	FT728	HP021
	#N/A			4		HP022
	#N/A			4	FT452	HP023
	#N/A			4		HP024
	#N/A			4		HP025
	#N/A			4		HP026
	#N/A			4		HP027
	#N/A			4		HP028
	#N/A			4		HP029
	#N/A			6	FT729	HP031	III
	#N/A			6	FT453	HP032
	#N/A			6		HP033
	#N/A			6		HP034
	#N/A			4		HP035
	#N/A			6		HP036
	#N/A			4		HP037
	#N/A			6		HP041
	#N/A			6		HP042
	#N/A			6		HP043
	#N/A			6		HP044
	#N/A			6		HP045
	#N/A			6		HP052
	#N/A			6		HP053
	#N/A			6		HP054
	#N/A			6		HP055
	#N/A			4		HP056
	#N/A			6		HP057
	#N/A			6		HP058
	#N/A			6	FT730	HP062	III
	#N/A			6		HP063
	#N/A			6		HP065
	#N/A			6	FT731	HP072	III
	#N/A			6		HP073
	#N/A			6		HP074
	#N/A			6		HP081
	#N/A			6		HP082
	#N/A			4		HP091
	#N/A			4		HP092
	#N/A			4	FT732	HP101	III
	#N/A			4	FT733	HP103	IX
	#N/A			13	FT454	HP104
	#N/A			4	FT455	HP105
	#N/A			4	FT456	HP111
	#N/A			6		HP121
	#N/A			6		HP122
	#N/A			6		HP123
	#N/A			6		HP124
	#N/A			6		HP125
	#N/A			6		HP131
	#N/A			16	FT457	HP132
	#N/A			6		HP133
	#N/A			6		HP141
	#N/A			6	FT734	HP142	III
	#N/A			6		HP143
	#N/A			6	FT459	HP152	III
	#N/A			6	FT460	HP153	III
	#N/A			49		HP154
	#N/A			49	FT461	155HP1	III
	#N/A			49		155HP2
	#N/A			49		155HP3
	#N/A			49		HP156
	#N/A			49		HP157
	#N/A			49		HP158
	#N/A			50	FT735	HP161	I
	#N/A			51	FT736	HP163
	#N/A			6		HP164
	#N/A			6		HP165
	#N/A			6		HP171
	#N/A			6	FT737	HP172
	#N/A			6		HP173
	#N/A			6		HP181
	#N/A			6		HP183
	#N/A			6		HP191
	#N/A			6		HP192
	#N/A			6	FT738	HP211
	#N/A			6	FT739	HP212	I
	#N/A			6		HP213
	#N/A			6		HP215
	#N/A			6		HP221
	#N/A			41		HP223
	#N/A			41		HP224
	#N/A			6		HP231
	#N/A			6		HP232
	#N/A			6		HP233
	#N/A			6	FT467	HP262
	#N/A			6	FT740	HP271
	#N/A			6		HP273
	#N/A			6		HP274
	#N/A			52		HP281
	#N/A			52		HP282
	#N/A			53		HP283
	#N/A			6		HP291
	#N/A			6		HP292
	#N/A			6	FT741	HP301	I
	#N/A			6		HP302
	#N/A			6	FT742	HP311
	#N/A			6	FT470	HP312	I
	#N/A			6		HP313
	#N/A			6		HP314
	#N/A			6		HP321
	#N/A			6		HP331
	#N/A			6		HP341
	#N/A			6		HP342
	#N/A			6	FT471	HP343
	#N/A			6	FT743	HP351	III
	#N/A			6		HP361
	#N/A			6		HP362
	#N/A			49		HP363
	#N/A			6		HP364
	#N/A			6		HP371
	#N/A			6		HP373
	#N/A			6		HP374
	#N/A			6		HP375
	#N/A			6		HP377
	#N/A			6		HP378
	#N/A			6		HP379
	#N/A			6	FT744	HP382	III
	#N/A			4	FT474	HP383	II
	#N/A			6		HP384
	#N/A			6		HP385
	#N/A			6		HP386
	#N/A			6		HP387
	#N/A			6		HP391
	#N/A			6		HP392
	#N/A			6		HP393
	#N/A			6		HP394
	#N/A			6		HP401
	#N/A			6		HP402
	#N/A			6		HP403
	#N/A			6		HP404
	#N/A			6		HP405
	#N/A			6		HP406
	#N/A			4	FT475	HP412
	#N/A			6		HP413
	#N/A			4		HP415
	#N/A			6		HP416
	#N/A			6		HP417
	#N/A			4		HP418
	#N/A			6		HP419
	#N/A			6		HP421
	#N/A			6		HP422
	#N/A			2		G72U
	#N/A			1	FT686	G75L
	#N/A			2	FT687	G165V
	#N/A			1		G174G
	#N/A			45		G180P
	#N/A			1	FT688	G382H
	#N/A			7	FT689	G383G
	#N/A			1	FT690	G384A
	#N/A			54	FT691	G386A
	#N/A			1	FT692	G387E
	#N/A			1	FT693	G388H
	#N/A			7	FT694	G390F
	#N/A			2	FT395	G391F
	#N/A			1	FT396	G392I
	#N/A			55	FT397	G393H
	#N/A			1	FT695	G394I
	#N/A			1	FT696	G395I
	#N/A			3	FT697	G397L
	#N/A			1	FT399	G398H
	#N/A			7	FT400	G399H
	#N/A			2	FT401	G400H
	#N/A			8	FT402	G401I
	#N/A			4	FT698	G402H
	#N/A			8	FT699	G403I
	#N/A			2	FT700	G406I
	#N/A			45	FT701	G407H
	#N/A			2	FT404	G408I
	#N/A			2	FT702	G409I
	#N/A			2	FT703	G410I
	#N/A			2	FT705	G412I
	#N/A			2	FT405	G413I
	#N/A			2	FT706	G414H
	#N/A			2	FT707	G415I
	#N/A			1		G416I
	#N/A			3	FT406	G417H
	#N/A			1	FT708	G418H
	#N/A			1	FT407	G419I
	#N/A			2	FT709	G420I
	#N/A			3	FT710	G421H
	#N/A			7	FT711	G422H
	#N/A			2	FT408	G423H
	#N/A			2	FT712	G424I
	#N/A			1	FT409	G425I
	#N/A			4	FT713	G426G
	#N/A			45	FT410	G427G
	#N/A			1		G430I
	#N/A			2	FT715	G432I
	#N/A			1	FT716	G433I
	#N/A			2	FT412	G434H
	#N/A			6	FT413	G435E
	#N/A			6	FT717	G436H
	#N/A			7	FT718	G437G
	#N/A			7	FT719	G438F
	#N/A			2	FT414	G439H	IV
	#N/A			2		G440E
	#N/A			2	FT720	G441I
	#N/A			2	FT721	G442G
	#N/A			1	FT722	G443I
	#N/A			2	FT723	G444F
	#N/A			2	FT724	G445F
	#N/A			6	FT725	G451G
	#N/A			8	FT415	G452H
	#N/A			2	FT726	G453F
	#N/A			2		G1001A
	#N/A			8		G1002N
	#N/A			2		G1003F
	#N/A			1		G1004F
	#N/A			1		G1005Q
	#N/A			2		G1006D
	#N/A			2		G1007B
	#N/A			2		G1008B
	#N/A			1		G1009A
	#N/A			2		G1010A
	#N/A			2		G1011E
	#N/A			2		G1012A
	#N/A			2		G1014A
	#N/A			1		G1015A
	#N/A			2		G1016C
	#N/A			2		G1017A
	#N/A			2		G1018A
	#N/A			2		G1019R
	#N/A			2		G1020A
	#N/A			1	FT727	G1022A	I
	#N/A			2		G1101A
	#N/A			2	FT417	G1213	III
	#N/A			3		G1301B
	#N/A			3	FT418	G1539C	II
	#N/A			3		G1540C
	#N/A			39		G1556E
	#N/A			39		G1557E
	#N/A			39		G1558A
	#N/A			6		G1559A
	#N/A			8		G1560A
	#N/A			3		G1562
	#N/A			6		G1564A
	#N/A			6		G1565A
	#N/A			7		G1566A
	#N/A			3	FT419	G1567A	III
	#N/A			4		G1568A
	#N/A			1		G1569A
	#N/A			56		G1570A
	#N/A			1	FT420	G1571A
	#N/A			4		G1572A
	#N/A			7	FT421	G1573A
	#N/A			6		G1574A
	#N/A			57		G1575A
	#N/A			2		G1576A
	#N/A			8	FT422	G1577A	III
	#N/A			2		G1578A
	#N/A			2		G1579A
	#N/A			3		G1580A
	#N/A			4		G1581A
	#N/A			2		G1582A
	#N/A		4	1	FT424	G1583
	#N/A			8	FT425	G1584
	#N/A			2	FT426	G1585
	#N/A			2	FT427	G1586
	#N/A			3	FT518	H33	II
	#N/A			4	FT476	H1
	#N/A			4	FT477	H2
	#N/A			4	FT478	H3	III
	#N/A			4	FT479	H4	III
	#N/A			3	FT480	H5
	#N/A			4		H6
	#N/A			4	FT481	H7	III
	#N/A			4	FT482	H9
	#N/A			4	FT483	H10
	#N/A			3	FT484	H11
	#N/A			4	FT485	H12
	#N/A			3		H13
	#N/A			4	FT486	H14
	#N/A			4	FT487	H15
	#N/A			4	FT488	H16
	#N/A			4	FT489	H18
	#N/A			3	FT490	H19	II
	#N/A			4	FT491	H20
	#N/A			4	FT492	H21
	#N/A			4	FT493	H22
	#N/A			4	FT494	H23
	#N/A			3	FT495	H24
	#N/A			2	FT496	H25
	#N/A			4	FT502	H26
	#N/A			4	FT497	H28
	#N/A			4	FT498	H29
	#N/A			4	FT499	H30
	#N/A			4	FT501	H31
	#N/A			4	FT500	H32
	#N/A			2	FT593	K1	III
	#N/A			2		K3
	#N/A			1		K4
	#N/A			7		K5
	#N/A			8	FT594	K6
	#N/A			45	FT522	BV04	II
	#N/A			45		BV04
	#N/A			9	FT525	BV08	III
	#N/A			6	FT526	BV09	II
	#N/A			1	FT527	BV10
	#N/A			59	FT528	BV11
	#N/A			6	FT529	BV12	II
	#N/A			4	FT530	BV13
	#N/A			4	FT531	BV14
	#N/A			9	FT532	BV15
	#N/A			8	FT534	BV17
	#N/A			7	FT535	BV18
	#N/A			7	FT536	BV19
	#N/A			10	FT537	BV20
	#N/A			8	FT538	BV21
	#N/A			1	FT539	BV22	III
	#N/A			1	FT540	BV23	IV
	#N/A			1	FT541	BV24
	#N/A			60	FT543	BV26
	#N/A			7	FT549	BV32	II
	#N/A			6	FT550	BV33
	#N/A			2	FT552	BV35
	#N/A			7	FT553	BV36	II
	#N/A			8	FT555	BV38	II
	#N/A			8	FT557	BV40
	#N/A			6	FT558	BV41	II
	#N/A			4	FT559	BV42	II
	#N/A			4	FT560	BV43	III
	#N/A			6	FT563	BS02	I
	#N/A			4	FT564	BS01
	#N/A			6	FT565	BS03	II
	#N/A			6	FT566	BS04	III
	#N/A			6	FT567	BS06	I
	#N/A			6	FT568	BS08	I
	#N/A			28	FT569	BS09	IX
	#N/A			4	FT570	BS10	III
	#N/A			4	FT571	BS11	III
	#N/A			13	FT573	BS13
	#N/A			15	FT574	BS14
	#N/A			4	FT575	BS15
	#N/A			6	FT576	BS16	I
	#N/A			6	FT577	BS17
	#N/A			6	FT578	BS18	I
	#N/A			6	FT579	BS19
	#N/A			6	FT580	BS20
	#N/A			6	FT581	BS21	I
	#N/A			6		HP431
	#N/A			6		HP432
	#N/A			6		HP433
	#N/A			6		HP434
	#N/A			6		HP435
	#N/A			6		HP436
	#N/A			6		HP437
	#N/A			6		HP438
	#N/A			6		HP441
	#N/A			6		HP442
	#N/A			6		HP443
	#N/A			6		HP444
	#N/A			3		HP451
	#N/A			3		HP453
	#N/A			16	FT745	HP461
	#N/A			16		HP463
	#N/A			16		HP464
	#N/A			16		HP465
	#N/A			16		HP466
	#N/A			4		HP471
	#N/A			4		HP472
	#N/A			4		HP473
	#N/A			4		HP474
	#N/A			4		HP475
	#N/A			4		HP476
	#N/A			13	FT747	HP481	III
	#N/A			13		HP482
	#N/A			13		HP483
	#N/A			12		HP484
	#N/A			13		HP485
	#N/A			13		HP486
	#N/A			13		HP487
	#N/A			62		HP491
	#N/A			3		HP492
	#N/A			3		HP493
	#N/A			62		HP494
	#N/A			4		HP495
	#N/A			4		HP496
	#N/A			3		HP497
	#N/A			4		HP501
	#N/A			4		HP502
	#N/A			3		HP503
	#N/A			17		HP511
	#N/A			17		HP512
	#N/A			3		HP521
	#N/A			3		HP522
	#N/A			3		HP523
	#N/A			4		HP524
	#N/A			3		HP525
	#N/A			6		HP526
	#N/A			3		HP527
	#N/A			24		HP528
	#N/A			4		HP531
	#N/A			4		HP532
	#N/A			3		HP541
	#N/A			4		HP542
	#N/A			4		HP543
	#N/A			16		HP544
	#N/A			3		HP551
	#N/A			3		HP552
	#N/A			3		HP553
	#N/A			4		HP561
	#N/A			4		HP562
	#N/A			4		HP563
	#N/A			4		HP564
	#N/A			4		HP565
	#N/A			4	FT748	HP571	III
	#N/A			4		HP572
	#N/A			4		HP573
	#N/A			4		HP574
	#N/A			4		HP575
	#N/A			4		HP576
	#N/A			6		HP581
	#N/A			6		HP582
	#N/A			6		HP591
	#N/A			6		HP592
	#N/A			6		HP593
	#N/A			6		HP594
	#N/A			6	FT749	HP604
	#N/A			6		HP611
	#N/A			41		HP612
	#N/A			50		HP613
	#N/A			6		HP614
	#N/A			41		HP621
	#N/A			41		HP622
	#N/A			6		HP631
	#N/A			6	FT750	HP632
	#N/A			6		HP633
	#N/A			6	FT751	HP634	I
	#N/A			6	FT752	HP636	I
	#N/A			6		HP637
	#N/A			6	FT753	HP638
	#N/A			6	FT754	HP639	I
	#N/A			6		HP641
	#N/A			6		HP642
	#N/A			6		HP643
	#N/A			6		HP644
	#N/A			6		HP651
	#N/A			6		HP653
	#N/A			6		HP654
	#N/A			6		HP661
	#N/A			6		HP662
	#N/A			6		HP664
	#N/A			6		HP665
	#N/A			6	FT755	HP673
	#N/A			6	FT756	HP674	III
	#N/A			6	FT757	HP675	III
	#N/A			6	FT758	HP677
	#N/A			6	FT759	HP678
	#N/A			6	FT760	HP679
	#N/A			6	FT761	HP6710
	#N/A			52		HP682
	#N/A			52		HP684
	#N/A			50		HP685
	#N/A			50		HP686
	#N/A			6	FT582	SH011	I
	#N/A			6		SH033
	#N/A			17		SH053
	#N/A			63		SH063
	#N/A			6	FT585	SH093	I
	#N/A			6		SH102
	#N/A			6	FT586	SH112	I
	#N/A			6		SH121
	#N/A			6		SH132
	#N/A			6		SH143
	#N/A			6		SH153
	#N/A			4	FT588	SH173	III
	#N/A			64	FT590	SH201	XIII
	#N/A			6	FT592	SH233	III
	#N/A			10	FT001	B1K-02-02	III
	#N/A			10	FT002	B1K-02-05
	#N/A			10	FT003	B1K-02-08
	#N/A			28	FT004	B1K-02-10
	#N/A			28	FT005	B1K-02-18
	#N/A			28	FT006	B1K-03-04
	#N/A			28	FT007	B1K-03-07	IX
	#N/A			28	FT008	B1K-03-09
	#N/A			7	FT009	B1K-04-04
	#N/A			65	FT010	B1K-04-08
	#N/A			37	FT011	B1K-04-12	II
	#N/A			66	FT012	B1K-04-13
	#N/A			66	FT013	B1K-05-11
	#N/A			66	FT014	B1K-05-13
	#N/A			66	FT015	B1K-05-17	II
	#N/A			66	FT016	B1K-05-18
	#N/A			7	FT017	B1K-06-07	IX
	#N/A			66	FT018	B1K-06-09	IX
	#N/A			7	FT019	B1K-06-14
	#N/A			67	FT020	B1K-06-20	IX
	#N/A			68	FT021	B1K-07-02
	#N/A			7	FT022	B1K-07-11
	#N/A			7	FT024	B1K-07-17	X
	#N/A			66	FT025	B1K-08-06
	#N/A			66	FT026	B1K-08-07
	#N/A			7	FT027	B1K-08-10	III
	#N/A			66	FT028	B1K-08-13
	#N/A			7	FT029	B1K-08-18
	#N/A			7	FT030	B1K-09-03
	#N/A			26	FT031	B1K-09-07	IX
	#N/A			7	FT032	B1K-09-10
	#N/A			7	FT033	B1K-09-16
	#N/A			26	FT034	B1K-09-18
	#N/A			5	FT035	B1K-10-01
	#N/A			5	FT036	B1K-10-05
	#N/A			10	FT037	B1K-10-10	IX
	#N/A			5	FT038	B1K-10-13
	#N/A			26	FT039	B1K-10-18
	#N/A			7	FT040	B1K-11-03
	#N/A			7	FT041	B1K-11-05
	#N/A			10	FT042	B1K-11-11	III
	#N/A			69	FT043	B1K-11-19
	#N/A			28	FT044	B1K-12-01
	#N/A			66	FT045	B1K-12-06	II
	#N/A			2	FT046	B1K-12-10	I
	#N/A			7	FT047	B1K-12-17	II
	#N/A			7	FT048	B1K-13-01
	#N/A			8	FT049	B1K-13-06
	#N/A			6	FT050	B1K-13-10
	#N/A			8	FT051	B1K-13-14	III
	#N/A			7	FT052	B1K-13-20
	#N/A			7	FT053	B1K-14-04
	#N/A			70	FT054	B1K-14-06	III
	#N/A			39	FT055	B1K-14-10
	#N/A			71	FT056	B1K-14-13
	#N/A			7	FT057	B1K-15-07
	#N/A			72	FT058	B1K-15-12
	#N/A			39	FT059	B1K-15-15	III
	#N/A			73	FT061	B1K-16-01
	#N/A			66	FT062	B1K-16-07	II
	#N/A			74	FT063	B1K-16-10
	#N/A			28	FT064	B1K-16-15
	#N/A			28	FT066	B1K-17-03
	#N/A			7	FT067	B1K-17-07	IX
	#N/A			7	FT068	B1K-17-10
	#N/A			7	FT069	B1K-17-13
	#N/A			7	FT070	B1K-17-17
	#N/A			7	FT071	B1K-18-03
	#N/A			1	FT072	B1K-18-05	I
	#N/A			7	FT073	B1K-18-09
	#N/A			7	FT074	B1K-18-16
	#N/A			7	FT075	B1K-18-17
	#N/A			75	FT076	B1K-19-01
	#N/A			7	FT077	B1K-19-08
	#N/A			7	FT078	B1K-19-12
	#N/A			75	FT079	B1K-19-15	I
	#N/A			7	FT080	B1K-19-20
	#N/A			4	FT081	B1K-20-02
	#N/A			7	FT082	B1K-20-10
	#N/A			7	FT083	B1K-20-13
	#N/A			7	FT084	B1K-20-17	IX
	#N/A			4	FT085	B1K-21-02
	#N/A			39	FT086	B1K-21-08	I
	#N/A			39	FT087	B1K-21-11
	#N/A			39	FT088	B1K-21-20
	#N/A			7	FT089	B1K-22-03	IX
	#N/A			7	FT090	B1K-22-06
	#N/A			7	FT091	B1K-22-10
	#N/A			7	FT092	B1K-22-16
	#N/A			39	FT093	B1K-22-18
	#N/A			42	FT094	B1K-23-02	II
	#N/A			28	FT095	B1K-23-06
	#N/A			7	FT096	B1K-23-12
	#N/A			7	FT097	B1K-23-14
	#N/A			76	FT098	B1K-24-02
	#N/A			76	FT099	B1K-24-05
	#N/A			42	FT100	B1K-24-10
	#N/A			76	FT101	B1K-24-13	IX
	#N/A			76	FT102	B1K-24-18
	#N/A			77	FT103	B1K-25-01	IX
	#N/A			77	FT104	B1K-25-05
	#N/A			77	FT105	B1K-25-09
	#N/A			78	FT106	B1K-25-15
	#N/A			77	FT107	B1K-25-20
	#N/A			79	FT108	B1K-26-04	III
	#N/A			39	FT109	B1K-26-08
	#N/A			7	FT110	B1K-26-11
	#N/A			39	FT111	B1K-26-16
	#N/A			4	FT112	B1K-26-17
	#N/A			7	FT113	B1K-27-02	IX
	#N/A			4	FT114	B1K-27-08
	#N/A			4	FT115	B1K-27-11
	#N/A			80	FT116	B1K-27-15
	#N/A			7	FT117	B1K-27-19
	#N/A			39	FT118	B1K-28-04
	#N/A			7	FT119	B1K-28-06
	#N/A			7	FT120	B1K-28-10
	#N/A			7	FT121	B1K-28-15
	#N/A			4	FT122	B1K-28-17
	#N/A			7	FT123	B1K-29-04	IX
	#N/A			7	FT124	B1K-29-13
	#N/A			7	FT125	B1K-29-20
	#N/A			7	FT126	B1K-30-03
	#N/A			6	FT127	B1K-30-07
	#N/A			39	FT128	B1K-30-09
	#N/A			6	FT129	B1K-30-11	I
	#N/A			7	FT130	B1K-30-13
	#N/A			39	FT131	B1K-30-20
	#N/A			7	FT133	B1K-31-05	III
	#N/A			7	FT135	B1K-31-15
	#N/A			7	FT136	B1K-31-19
	#N/A			6	FT137	B1K-32-02	I
	#N/A			10	FT138	B1K-32-08
	#N/A			7	FT139	B1K-32-09
	#N/A			7	FT140	B1K-32-13
	#N/A			39	FT141	B1K-32-17
	#N/A			37	FT142	B1K-33-03	III
	#N/A			4	FT143	B1K-33-09
	#N/A			7	FT144	B1K-33-13	III
	#N/A			39	FT145	B1K-33-19	III
	#N/A			7	FT146	B1K-34-04
	#N/A			10	FT147	B1K-34-06	III
	#N/A			7	FT148	B1K-34-09	III
	#N/A			7	FT149	B1K-34-10
	#N/A			7	FT150	B1K-34-14
	#N/A			7	FT151	B1K-34-20	IX
	#N/A			28	FT152	B1K-35-04	IX
	#N/A			28	FT153	B1K-35-08
	#N/A			7	FT154	B1K-35-11
	#N/A			28	FT155	B1K-35-16
	#N/A			7	FT156	B1K-35-19
	#N/A			4	FT157	B1K-36-02
	#N/A			80	FT158	B1K-36-05	XI
	#N/A			4	FT159	B1K-36-15
	#N/A			81	FT160	B1K-36-20
	#N/A			39	FT161	B1K-37-03
	#N/A			82	FT162	B1K-37-09	IX
	#N/A			39	FT163	B1K-37-11
	#N/A			83	FT164	B1K-37-15
	#N/A			38	FT165	B1K-37-19
	#N/A			39	FT166	B1K-38-01	III
	#N/A			38	FT167	B1K-38-12
	#N/A			39	FT168	B1K-38-14
	#N/A			39	FT170	B1K-39-20
	#N/A			7	FT171	B1K-40-02
	#N/A			39	FT172	B1K-40-08	III
	#N/A			38	FT173	B1K-40-16
	#N/A			84	FT174	B1K-41-03
	#N/A			40	FT175	B1K-41-08	IX
	#N/A			4	FT176	B1K-41-11
	#N/A			7	FT177	B1K-41-13
	#N/A			4	FT178	B1K-41-18
	#N/A			39	FT179	B1K-42-01
	#N/A			2	FT180	Tokak-Salar
	#N/A			85	FT181	B1K-42-07	III
	#N/A			4	FT182	B1K-42-10
	#N/A			84	FT183	B1K-42-16
	#N/A			39	FT184	B1K-42-17
	#N/A			4	FT185	B1K-43-01	III
	#N/A			4	FT186	B1K-43-05
	#N/A			4	FT187	B1K-43-14
	#N/A			39	FT188	B1K-43-19
	#N/A			4	FT189	B1K-44-03	IX
	#N/A			7	FT190	B1K-44-05
	#N/A			7	FT191	B1K-44-07
	#N/A			4	FT192	B1K-44-09
	#N/A			4	FT193	B1K-44-13
	#N/A			7	FT194	B1K-44-20
	#N/A			4	FT195	B1K-45-02
	#N/A			4	FT196	B1K-45-08	IX
	#N/A			7	FT197	B1K-45-09
	#N/A			7	FT198	B1K-45-14
	#N/A			7	FT199	B1K-46-03
	#N/A			4	FT200	B1K-46-07	IX
	#N/A			7	FT201	B1K-46-12
	#N/A			4	FT202	B1K-46-15	IX
	#N/A			7	FT203	B1K-46-20
	#N/A			7	FT204	B1K-47-04
	#N/A			7	FT205	B1K-47-08	IX
	#N/A			28	FT206	B1K-47-12
	#N/A			7	FT207	B1K-47-13
	#N/A			7	FT208	B1K-47-20
	#N/A			4	FT209	B1K-48-03
	#N/A			5	FT210	B1K-48-06
	#N/A			7	FT211	B1K-48-11
	#N/A			7	FT212	B1K-48-16	IX
	#N/A			7	FT213	B1K-48-19
	#N/A			7	FT214	B1K-49-04
	#N/A			42	FT215	B1K-49-08
	#N/A			7	FT216	B1K-49-11
	#N/A			28	FT217	B1K-49-13	IX
	#N/A			26	FT218	B1K-49-18	IX
	#N/A			4	FT219	B1K-50-08	XI
	#N/A			16	FT220	B1K-50-14	II
	#N/A			4	FT221	B1K-51-01	XI
	#N/A			4	FT222	B1K-51-07	IX
	#N/A			7	FT223	B1K-52-01	II
	#N/A			2	FT224	B1K-55-01
	#N/A			1	FT225	B1K-55-02
	#N/A			2	FT226	B1K-55-06	III
	#N/A			1	FT227	B1K-70-01	I
	#N/A			6	FT228	B1K-70-02	III
	#N/A			5	FT229		IX
	#N/A			6	FT237
	#N/A			64	FT239
	#N/A			9	FT240		II
	#N/A			6	FT241
	#N/A			6	FT242
	#N/A			2	FT246
	#N/A			2	FT247
	#N/A			6	FT254
	#N/A			13	FT255
	#N/A			6	FT259
	#N/A			6	FT260
	#N/A			7	FT263
	#N/A			4	FT272		III
	#N/A			6	FT281
	#N/A			10	FT282		I
	#N/A			29	FT286		III
	#N/A			26	FT288
	#N/A			5	FT295
	#N/A			4	FT298
	#N/A			28	FT302
	#N/A			7	FT309
	#N/A			26	FT314
	#N/A			4	FT324
	#N/A			7	FT325
	#N/A			10	FT327
	#N/A			10	FT328
	#N/A			2	FT334
	#N/A			28	FT335
	#N/A			39	FT336
	#N/A			39	FT337
	#N/A			9	FT339
	#N/A			7	FT341
	#N/A			6	FT347		I
	#N/A			2	FT348
	#N/A			6	FT349
	#N/A			7	FT353		I
	#N/A			2	FT354
	#N/A			3	FT356
	#N/A			8	FT358
	#N/A			1	FT367	330HD2
	#N/A			2	FT368
	#N/A			2	FT386	377HD1
	#N/A			45	FT387	377HD2
	#N/A			45	FT388
	#N/A			6	FT389
	#N/A			2	FT395	G391F	IV
	#N/A			1	FT407	G419I
	#N/A			2	FT408	423 H
	#N/A			2	FT412	434 H
	#N/A			2	FT414	439 H
	#N/A			6	FT423		I
	#N/A			8	FT428		II
	#N/A			6	FT431
	#N/A			8	FT432
	#N/A			8	FT447	BCC129	II
	#N/A			8	FT448	BCC131	II
	#N/A			2	FT449	BCC929	III
	#N/A			86	FT450	HOR1804	II
	#N/A			4	FT451	HOR7985
	#N/A			8	FT557	BV40
	#N/A			4	FT563
	#N/A			6	FT566
	#N/A			6	FT568
	#N/A			87	FT572		II
	#N/A			6	FT579
	#N/A			6	FT582	SH01-2	I
	#N/A			4	FT587	SH16-1-2	III
	#N/A			88	FT588	SH17-1-1	III
	#N/A			17	FT589	SH19-1-1	IX
	#N/A			6	FT592	SH23-1-3	III
	#N/A			8		K6
	#N/A			6	FT597	HID09
	#N/A			6	FT598	HID12
	#N/A			6	FT599	HID13
	#N/A			6	FT603	HID18	I
	#N/A			6	FT604	HID19
	#N/A			6	FT606	HID23
	#N/A			6	FT607	HID25
	#N/A			6	FT608	HID26
	#N/A			6	FT609	HID27
	#N/A			6	FT610	HID31
	#N/A			6	FT615	HID47
	#N/A			6	FT618	HID51
	#N/A			6	FT619	HID63	III
	#N/A			6	FT620	64HID1	I
	#N/A			6	FT621	69HID1	I
	#N/A			4	FT624	82HID1
	#N/A			42	FT626	HID105	II
	#N/A			4	FT629	HID115	III
	#N/A			4	FT630	HID117
	#N/A			4	FT631	HID120
	#N/A			7	FT633	HID124
	#N/A			6	FT634	HID126
	#N/A			7	FT638	HID189
	#N/A			10	FT639	B1K-01-20
	#N/A			66	FT640	B1K-05-06
	#N/A			89	FT641	B1K-08-04
	#N/A			26	FT642	B1K-11-14
	#N/A			6	FT643	B1K-12-03
	#N/A			90	FT644	B1K-14-17
	#N/A			28	FT645	B1K-20-07
	#N/A			4	FT646	B1K-33-06
	#N/A			91	FT647	B1K-37-06
	#N/A			83	FT648	B1K-38-20
	#N/A			4	FT649	B1K-40-20
	#N/A			4	FT650	B1K-43-11
	#N/A			4	FT651	B1K-50-12
	#N/A			4	FT652	B1K-50-20
	#N/A			4	FT653	B1K-51-10
	#N/A			6	FT654	B1K-51-13
	#N/A			4	FT655	WBDC 019	I
	#N/A			6	FT656	WBDC 024	I
	#N/A			6	FT657	WBDC 121	I
	#N/A			6	FT658	WBDC 158	I
	#N/A			6	FT659	HID14
	#N/A			6	FT663	HID71
	#N/A			6	FT667	HID78
	#N/A			3	FT670	HID86
	#N/A			23	FT672	HID118
	#N/A			2	FT723	G444F
	#N/A			4	FT728	HP021	III
	#N/A			6	FT729	HP031
	#N/A			6	FT730	HP062
	#N/A			6	FT731	HP072
	#N/A			4	FT732	HP101
	#N/A			4	FT733	HP103
	#N/A			6	FT734	HP142
	#N/A			50	FT735	HP161
	#N/A			51	FT736	HP163
	#N/A			6	FT737	HP172
	#N/A			6	FT738	HP211
	#N/A			6	FT739	HP212
	#N/A			6	FT741	HP301
	#N/A			6	FT742	HP311
	#N/A			6	FT743	HP351
	#N/A			6	FT744	HP382
	#N/A			16	FT745	HP461
	#N/A			7	FT762	BCC003	I
	#N/A			3	FT763	BCC093
	#N/A			4	FT764	BCC118	II
	#N/A			2	FT765	BCC1405	III
	#N/A			2	FT766	BCC1417
	#N/A			2	FT767	BCC1444
	#N/A			1	FT768	BCC1453	II
	#N/A			2	FT769	BCC1458
	#N/A			1	FT770	BCC1469
	#N/A			1	FT771	BCC1471	III
	#N/A			8	FT772	BCC1476	II
	#N/A			1	FT773	BCC1479
	#N/A			1	FT774	BCC1487	III
	#N/A			8	FT775	BCC149	II
	#N/A			3	FT776	BCC1494	III
	#N/A			4	FT777	BCC1497	III
	#N/A			4	FT778	BCC1500	V
	#N/A			3	FT779	BCC1503	III
	#N/A			4	FT780	BCC1505
	#N/A			3	FT781	BCC1541
	#N/A			4	FT782	BCC1561	III
	#N/A			3	FT783	BCC1565	III
	#N/A			1	FT784	BCC1566	III
	#N/A			2	FT785	BCC1589	III
	#N/A			8	FT786	BCC167	II
	#N/A			45	FT787	BCC173
	#N/A			7	FT788	BCC197	III
	#N/A			4	FT789	BCC219	V
	#N/A			8	FT790	BCC421	II
	#N/A			1	FT791	BCC447	III
	#N/A			7	FT792	BCC579
	#N/A			6	FT793	BCC625	II
	#N/A			6	FT794	BCC719
	#N/A			7	FT795	BCC768	II
	#N/A			8	FT796	BCC817
	#N/A			1	FT797	BCC869	II
	#N/A			2	FT798	BCC899	II
	#N/A			2	FT799	HOR11373	III
	#N/A			6	FT800	HOR2835	II
	#N/A			3	FT801	HOR4727
	#N/A			4	FT802	HOR8006	III
	#N/A			2	FT803	HOR8050	III
	#N/A			3	FT804	HOR930
	#N/A			8	FT805	Steptoe	III
	#N/A			1	FT806	Morex	I
	#N/A			2	FT807	Barke	III
	#N/A			6	FT808	OWB rec	II
	#N/A			6	FT809	OWB dom	IV
	#N/A			2	FT814	BCC1415
	#N/A			3	FT815	BCC1548	II
	#N/A			7	FT816	BCC812
	#N/A			3	FT817	ALGER
	#N/A			2	FT818	ARAS
	#N/A			92	FT819	BADIA
	#N/A			4	FT822	BLACK
	#N/A			3	FT823	COPAL
	#N/A			3	FT824	DASHT
	#N/A			8	FT825	ESPE
	#N/A			8	FT826	FAJR30
	#N/A			4	FT827	GORGAN04
	#N/A			8	FT828	HESK
	#N/A			1	FT829	JONOOB
	#N/A			6	FT830	KAROON
	#N/A			8	FT831	KAWIR
	#N/A			4	FT833	KC-70115	III
	#N/A			1	FT832	KC-70365
	#N/A			3	FT834	NIMROOZ
	#N/A			6	FT835	NOSRAT
	#N/A			8	FT836	NUMAR
	#N/A			6	FT837	PRODUCTIVE
	#N/A			8	FT838	REYHAN03
	#N/A			1	FT839	ROJO
	#N/A			1	FT840	SAHRA
	#N/A			2	FT841	SAWSON
	#N/A			6	FT842
	#N/A			7	FT843	TERAN78
	#N/A			9	FT844	TN-3267
	#N/A			9	FT845	TN-3821
	#N/A			1	FT846	TN-3824
	#N/A			1	FT847	TN-3826	III
	#N/A			1	FT848	TN-3827
	#N/A			7	FT849	TN-4537
	#N/A			9	FT850	TN-4791
	#N/A			9	FT851	TN-4792	II
	#N/A			9	FT852	TN-4793
	#N/A			7	FT853	TN-4815
	#N/A			7	FT854	TN-4817
	#N/A			6	FT855	TN-4821
	#N/A			9	FT856	TN-4854
	#N/A			6	FT857	TN-6363
	#N/A			8	FT858	TN-6393
	#N/A			93	FT859	TN-6394
	#N/A			8	FT860	TN-6396	II
	#N/A			6	FT861	TN-6415
	#N/A			4	FT862	TOKAK
	#N/A			8	FT863	TORKAMAN
	#N/A			6	FT864
	#N/A			1	FT865	TROMPILO
	#N/A			8	FT866	VALFAJR
	#N/A			2	FT867	VARUNDA
	#N/A			2	FT868	VICTORIA
	#N/A			8	FT869	WHITE
	#N/A			9	FT870	YELLOW
	#N/A		5	7	BCC003		I
	#N/A		3	4	BCC118		II
	#N/A		5	7	BCC126		II
	#N/A		6	8	BCC129		II
	#N/A		6	8	BCC131		II
	#N/A		2	2	BCC1367		III
	#N/A		2	2	BCC1368		III
	#N/A		4	1	BCC1370		III
	#N/A		2	2	BCC1371		III
	#N/A		2	2	BCC1372		III
	#N/A		2	2	BCC1373		III
	#N/A		2	2	BCC1374		III
	#N/A		2	2	BCC1376		III
	#N/A		2	2	BCC1377		III
	#N/A		2	2	BCC1378		III
	#N/A		2	2	BCC1379		III
	#N/A		2	2	BCC1380		III
	#N/A		2	2	BCC1381		III
	#N/A		2	2	BCC1382		III
	#N/A		2	2	BCC1383		III
	#N/A		2	2	BCC1384		III
	#N/A		2	2	BCC1385		III
	#N/A		2	2	BCC1386		III
	#N/A		2	2	BCC1387		III
	#N/A		2	2	BCC1388		III
	#N/A		2	2	BCC1389		III
	#N/A		2	2	BCC1390		III
	#N/A		2	2	HOR1391		III
	#N/A		2	2	BCC1391		III
	#N/A		4	1	BCC1392		III
	#N/A		1	3	BCC1394		III
	#N/A		2	2	BCC1395		III
	#N/A		4	1	BCC1396		III
	#N/A		2	2	BCC1397		III
	#N/A		2	2	BCC1398		III
	#N/A		2	2	BCC1399		III
	#N/A		2	2	BCC1400		III
	#N/A		2	2	BCC1401		III
	#N/A		2	2	BCC1402		III
	#N/A		2	2	BCC1403		III
	#N/A		2	2	BCC1404		III
	#N/A		2	2	BCC1405		III
	#N/A		2	2	BCC1407		III
	#N/A		2	2	BCC1408		III
	#N/A		2	2	BCC1409		III
	#N/A		2	2	BCC1410		III
	#N/A		2	2	BCC1411		III
	#N/A		2	2	BCC1412		III
	#N/A		2	2	BCC1413		III
	#N/A		2	2	BCC1414		III
	#N/A		2	2	BCC1415		III
	#N/A		2	2	BCC1416		III
	#N/A		2	2	BCC1417		III
	#N/A		2	2	BCC1418		II
	#N/A		2	2	BCC1419		III
	#N/A		2	2	BCC1420		III
	#N/A		2	2	BCC1421		III
	#N/A		2	2	BCC1422		III
	#N/A		2	2	BCC1423		III
	#N/A		2	2	BCC1424		III
	#N/A		2	2	BCC1425		III
	#N/A		4	1	BCC1428		III
	#N/A		4	1	BCC1430		III
	#N/A		2	2	BCC1431		III
	#N/A		2	2	BCC1432		III
	#N/A		2	2	BCC1433		III
	#N/A		4	1	BCC1439		III
	#N/A		2	2	BCC1440		III
	#N/A		2	2	BCC1441		III
	#N/A		4	1	BCC1442		VIII
	#N/A		2	2	BCC1443		III
	#N/A		2	2	BCC1444		III
	#N/A		4	1	BCC1445		III
	#N/A		2	2	BCC1447		III
	#N/A		4	1	BCC1448		II
	#N/A		4	1	BCC1450		III
	#N/A		4	1	BCC1452		I
	#N/A		4	1	BCC1453		II
	#N/A		4	1	BCC1455		III
	#N/A		2	2	BCC1456		III
	#N/A		1	3	BCC1457		III
	#N/A		2	2	BCC1458		III
	#N/A		1	3	BCC1459		III
	#N/A		4	1	BCC1461		III
	#N/A		2	2	BCC1463		III
	#N/A		2	2	BCC1465		III
	#N/A		2	2	BCC1466		III
	#N/A		2	2	BCC1467		III
	#N/A		4	1	BCC1468		III
	#N/A		4	1	BCC1469		I
	#N/A		7	4	BCC1470		II
	#N/A		4	1	BCC1471		III
	#N/A		2	2	BCC1472		III
	#N/A		7	4	BCC1474		III
	#N/A		6	8	BCC1476		II
	#N/A		4	1	BCC1479		III
	#N/A		4	1	BCC1480		III
	#N/A		4	1	BCC1481		III
	#N/A		2	2	BCC1482		III
	#N/A		4	1	BCC1483		III
	#N/A		4	1	BCC1484		III
	#N/A		1	3	BCC1485		III
	#N/A		4	1	BCC1487		III
	#N/A		4	1	BCC1488
	#N/A		4	1	BCC1490		III
	#N/A		8	56	BCC1491		III
	#N/A		4	1	BCC1493		II
	#N/A		1	3	BCC1494		III
	#N/A		7	4	BCC1497		III
	#N/A		9	94	BCC1498		III
	#N/A		5	7	BCC149		II
	#N/A		7	4	BCC1500		V
	#N/A		1	3	BCC1503		III
	#N/A		4	1	BCC1504		III
	#N/A		7	4	BCC1505		III
	#N/A		4	1	BCC1506		III
	#N/A		2	2	BCC1524		III
	#N/A		4	1	BCC1529		III
	#N/A		1	3	BCC1541		III
	#N/A		1	3	BCC1548		II
	#N/A		7	4	BCC1561		III
	#N/A		5	7	BCC1565		III
	#N/A		4	1	BCC1566		III
	#N/A		2	2	BCC1589		III
	#N/A		6	8	BCC161		II
	#N/A		5	7	BCC173		II
	#N/A		5	7	BCC182		II
	#N/A		10	9	BCC190		III
	#N/A		5	7	BCC218		II
	#N/A		7	4	BCC219		V
	#N/A		6	8	BCC421		II
	#N/A		5	7	BCC423		I
	#N/A		6	8	BCC427		III
	#N/A		2	2	BCC432		III
	#N/A		12	6	BCC434		III
	#N/A		4	1	BCC436		III
	#N/A		12	6	BCC438		I
	#N/A		12	6	BCC439		I
	#N/A		4	1	BCC445		III
	#N/A		4	1	BCC446		III
	#N/A		4	1	BCC447		III
	#N/A		12	6	BCC502		II
	#N/A		6	8	BCC524		II
	#N/A		11	7	BCC526		I
	#N/A		5	7	BCC527		I
	#N/A		5	7	BCC532		II
	#N/A		13	10	BCC533		I
	#N/A		5	7	BCC535		II
	#N/A		11	7	BCC538		I
	#N/A		5	7	BCC551		I
	#N/A		11	7	BCC577		I
	#N/A		11	7	BCC579		I
	#N/A		11	7	BCC581		I
	#N/A		12	6	BCC625		II
	#N/A		12	6	BCC642		II
	#N/A		7	4	BCC666		II
	#N/A		7	4	BCC667		II
	#N/A		2	2	BCC675		III
	#N/A		12	6	BCC695		II
	#N/A		4	1	BCC718		I
	#N/A		12	6	BCC719		II
	#N/A		12	6	BCC729		II
	#N/A		11	7	BCC732		I
	#N/A		11	7	BCC745		I
	#N/A		13	10	BCC759		I
	#N/A		11	7	BCC761		I
	#N/A		11	7	BCC766		I
	#N/A		11	7	BCC768		I
	#N/A		4	1	BCC776
	#N/A		2	2	BCC801		III
	#N/A		6	8	BCC806		II
	#N/A		6	8	BCC807		II
	#N/A		5	7	BCC812		II
	#N/A		6	8	BCC814		II
	#N/A		6	8	BCC817		II
	#N/A		6	8	BCC818		I
	#N/A		12	6	BCC844		II
	#N/A		5	7	BCC846		II
	#N/A		7	4	BCC847		III
	#N/A		4	1	BCC852		I
	#N/A		4	1	BCC857		I
	#N/A		1	3	BCC860		II
	#N/A		1	3	BCC861		III
	#N/A		4	1	BCC868		I
	#N/A		4	1	BCC869		II
	#N/A		4	1	BCC875		I
	#N/A		4	1	BCC881		III
	#N/A		4	1	BCC888		III
	#N/A		12	6	BCC892		IV
	#N/A		5	7	BCC893		II
	#N/A		2	2	BCC899		III
	#N/A		4	1	BCC900		II
	#N/A		4	1	BCC903		III
	#N/A		6	8	BCC907		III
	#N/A		1	3	BCC913		III
	#N/A		12	6	BCC921		IV
	#N/A		6	8	BCC927		II
	#N/A		2	2	BCC929		III
	#N/A		6	8	BCC942		III
	#N/A		2	2	HOR11370		III
	#N/A		2	2	HOR11371		III
	#N/A		2	2	HOR11372
	#N/A		2	2	HOR11373		III
	#N/A		2	2	HOR11374		III
	#N/A		5	7	HOR11403		II
	#N/A		6	8	HOR12830		III
	#N/A		5	7	HOR1804		II
	#N/A		5	7	HOR1842		II
	#N/A		1	3	HOR1962		III
	#N/A		14	6	HOR2800		II
	#N/A		4	1	HOR2828		III
	#N/A		4	1	HOR2829		III
	#N/A		4	1	HOR2835		II
	#N/A		1	3	HOR4727		III
	#N/A		7	4	HOR7985		III
	#N/A		7	4	HOR8006		III
	#N/A		2	2	HOR8050		III
	#N/A		7	4	HOR8113		III
	#N/A		4	1	HOR8160		III
	#N/A		1	3	HOR930		III
	#N/A			1	FT881	F2341s	III
	#N/A			2
	#N/A			4		BS11
	#N/A			6
	#N/A			6
	#N/A			6
	#N/A			6
	#N/A			6	FT872	FT872	I
	#N/A			6	FT873	FT873	I
	#N/A			6	FT874	FT874	I
	#N/A			6		FT876
	#N/A			6	FT878	FT878	I
	#N/A			6	FT879	FT879	II
	#N/A			6	FT880	FT880	III
	#N/A			6		FT882
	#N/A			6		FT883
	#N/A			6		FT884
	#N/A			6	FT885	FT885	I
	#N/A			6		FT886
	#N/A			6		FT887
	#N/A			6		FT888
	#N/A			6
	#N/A			6		HID01=HID132
	#N/A			6		HID133
	#N/A			6		HID134
	#N/A			6		HID020-1
	#N/A			6
	#N/A			6		HID140
	#N/A			6		HID142
	#N/A			6		BS04
	#N/A			6		BS06
	#N/A			6
	#N/A			6		BS08
	#N/A			6		HID250
	#N/A			6		HID251
	#N/A			6		PI559556/ G10
	#N/A			6
	#N/A			6		BS02
	#N/A			6		BS03
	#N/A			7		FT892
	#N/A			7
	#N/A			7
	#N/A			7
	#N/A			7	FT871	FT871	VII
	#N/A			28
	#N/A			28		HID272
	#N/A			1
	#N/A			1
	#N/A			1
	#N/A			1
	#N/A			1
	#N/A			1
	#N/A			1
	#N/A			1
	#N/A			1
	#N/A			8
	#N/A			1
	#N/A			2
	#N/A			2
	#N/A			2
	#N/A			1
	#N/A			2
	#N/A			1
	#N/A			1
	#N/A			1
	#N/A			2
	#N/A			2
	#N/A			7
	#N/A			2
	#N/A			2
	#N/A			6
	#N/A			1
	#N/A			3
	#N/A			3
	#N/A			6
	#N/A			6
	#N/A			6	L87
	#N/A			6	L94
	#N/A			6	FT435		IV
	#N/A			8	L761
	#N/A			6	L948
	#N/A			6	FT436
	#N/A		2	2	FT444
	#N/A			7	ErApm
	#N/A			2	FT443		III
	#N/A			2	Nudinka
	#N/A			2	FT445
	#N/A			2	Proctor
	#N/A			7	WI2991
	#N/A			8	116-5
	#N/A			45	HID377-2M
	#N/A			47	HID383-2M
	#N/A			7	BCC21
	#N/A			92	BCC33
	#N/A			3	BCC34
	#N/A			8	BCC35
	#N/A			3	BCC36
	#N/A			92	BCC38
	#N/A			92	BCC39
	#N/A			92	BCC40
	#N/A			92	BCC41
	#N/A			1	BCC42
	#N/A			7	BCC43
	#N/A			8	BCC44
	#N/A			8	BCC45
	#N/A			4	BCC46
	#N/A			7	BCC47
	#N/A			8	BCC48
	#N/A			7	BCC49
	#N/A			96	BCC50
	#N/A			7	BCC51
	#N/A			7	BCC52
	#N/A			7	BCC53
	#N/A			7	BCC54
	#N/A			2	BCC55
	#N/A			2	BCC56
	#N/A			45	BCC57
	#N/A			92	BCC58
	#N/A			7	BCC59
	#N/A			7	BCC97
	#N/A			8	BCC98
	#N/A			9	BCC99
	#N/A			7	BCC100
	#N/A			8	BCC101
	#N/A			7	BCC102
	#N/A			6	BCC103
	#N/A			7	BCC104
	#N/A			9	BCC105
	#N/A			7	BCC106
	#N/A			7	BCC107
	#N/A			4	BCC108
	#N/A			8	BCC109
	#N/A			4	BCC110
	#N/A			4	BCC111
	#N/A			3	BCC163
	#N/A			2	BCC164
	#N/A			2	BCC165
	#N/A			2	BCC166
	#N/A			8	BCC168
	#N/A			6	BCC185
	#N/A			4	BCC186
	#N/A			3	BCC187
	#N/A			3	BCC188
	#N/A			1	BCC189
	#N/A			7	BCC191
	#N/A			6	BCC193
	#N/A			4	BCC194
	#N/A			7	BCC196
	#N/A			9	BCC198
	#N/A			7	BCC199
	#N/A			4	BCC20
	#N/A			7	BCC200
	#N/A			8	BCC201
	#N/A			4	BCC202
	#N/A			8	BCC203
	#N/A			7	BCC204
	#N/A			8	BCC205
	#N/A			7	BCC206
	#N/A			4	BCC207
	#N/A			9	BCC208
	#N/A			7	BCC209
	#N/A			7	BCC210
	#N/A			8	BCC211
	#N/A			6	BCC212
	#N/A			7	BCC213
	#N/A			8	BCC214
	#N/A			6	BCC216
	#N/A			7	HOR178
	#N/A			2	Ägyptische Vierzeilige Sommergerste
	#N/A			2	Ägyptische Zweizeilige
	#N/A			8	Modia
	#N/A			1	Sudan
	#N/A			2	Sicapri 7
	#N/A			2	Simavi 322
	#N/A			8	Alger 42
	#N/A			4	Alger 48
	#N/A			4	Alger 183
	#N/A			7	Hybride 01871
	#N/A			7	Algerie 48
	#N/A			3	Luxor
	#N/A			1	Soggio Soudan (B) S.G. 147/49
	#N/A			8	Batna
	#N/A			45	HOR12396		I
	#N/A			2	HOR12461		III
	#N/A			2	HOR12467		II
	#N/A			1	HOR12808		III
	#N/A			9	HOR1359		III
	#N/A			3	HOR13950		II
	#N/A			3	HOR14320		II
	#N/A			1	HOR14352		III
	#N/A			8	HOR18298		II
	#N/A			3	HOR19366		II
	#N/A			3	HOR2238		III
	#N/A			9	HOR2467		III
	#N/A			4	HOR2900		II
	#N/A			59	HOR3072		II
	#N/A			4	HOR31		III
	#N/A			3	HOR3104		II
	#N/A			3	HOR3105		III
	#N/A			4	HOR3232		III
	#N/A			2	HOR3233		II
	#N/A			4	HOR3235		III
	#N/A			1	HOR3258		III
	#N/A			6	HOR3303		II
	#N/A			2	HOR3309		III
	#N/A			3	HOR3311		II
	#N/A			4	HOR4103		III
	#N/A			3	HOR4105		II
	#N/A			8	HOR4112		II
	#N/A			95	HOR4141		III
	#N/A			1	HOR4352		III
	#N/A			2	HOR4378		III
	#N/A			8	HOR4609		II
	#N/A			6	HOR4690		II
	#N/A			6	HOR4697		II
	#N/A			3	HOR7422		II
	#N/A			95	HOR7423		II
	#N/A			9	HOR8868		III
	#N/A			2	HOR8908		III
	#N/A			2	HOR9307		II
	#N/A			3	HOR9480		II
	#N/A			6	HOR9583		II
	#N/A			8	HOR9592		II
	#N/A			7	HOR20154
	#N/A			7	HOR20155
	#N/A			9	HOR20156
	#N/A			7	HOR20161
	#N/A			7	HOR21541
	#N/A			9	HOR21542
	#N/A			7	HOR21552
	#N/A			7	HOR21553
	#N/A			97	HOR21555
	#N/A			6	HOR21556
	#N/A			9	HOR21557
	#N/A			9	HOR21559
	#N/A			7	HOR21562
	#N/A			9	HOR21565
	#N/A			7	HOR21573
	#N/A			7	HOR21576
	#N/A			6	HOR21577
	#N/A			9	HOR21578
	#N/A			6	HOR21582
	#N/A			9	HOR21583
	#N/A			6	HOR21598
	#N/A			9	HOR21600
	#N/A			3	HOR21602
	#N/A			8	HOR21603
	#N/A			4	HOR21641
	#N/A			2	HOR21690
	#N/A			1	HOR21692
	#N/A			6	HOR21704
	#N/A			9	HOR21716
	#N/A			2	HOR21735
	#N/A			8	HOR3705
	#N/A			45	HOR3711
	#N/A			7	HOR3940
	#N/A			7	HOR3941
	#N/A			7	HOR4060
	#N/A			7	HOR4073
	#N/A			8	HOR4074
	#N/A			7	HOR4083
	#N/A			1	HOR4147
	#N/A			3	HOR4148
	#N/A			3	HOR4149
	#N/A			8	HOR4150
	#N/A			4	HOR4151
	#N/A			3	HOR4354
	#N/A			7	HOR4469
	#N/A			1	HOR4514
	#N/A			8	HOR4519
	#N/A			7	HOR4558
	#N/A			7	HOR7419
	#N/A			2	HOR4760
	#N/A			92	HOR4763
	#N/A			7	HOR4766
	#N/A			7	HOR6925
	#N/A			6	HOR6957
	#N/A			9	HOR6958
	#N/A			7	HOR7400
	#N/A			8	HOR4759
	#N/A			7	HOR7427
	#N/A			8	HOR819
	#N/A			8	HOR8212
	#N/A			2	HOR9575
	#N/A			1	HOR9601
	#N/A			4	HOR9787
	#N/A			8	HOR9788
	#N/A			8	HOR9789
	#N/A			7	HOR9793
	#N/A			1	HOR10092
	#N/A			3	HOR10093
	#N/A			7	HOR10727
	#N/A			7	HOR10958
	#N/A			7	HOR11193
	#N/A			2	HOR11370
	#N/A			2	HOR11371
	#N/A			2	HOR11372
	#N/A			2	HOR11373
	#N/A			2	HOR11374
	#N/A			9	HOR12826
	#N/A			7	HOR12827
	#N/A			92	HOR12828
	#N/A			9	HOR12829
	#N/A			8	HOR12830
	#N/A			1	HOR13594
	#N/A			8	HOR13792
	#N/A			7	HOR13795
	#N/A			7	HOR13806
	#N/A			9	HOR13809
	#N/A			2	HOR13814
	#N/A			7	HOR13839
	#N/A			7	HOR14096
	#N/A			4	HOR14097
	#N/A			9	HOR14100
	#N/A			9	HOR14107
	#N/A			9	HOR14108
	#N/A			13	HOR14153
	#N/A			8	HOR14279
	#N/A			8	HOR14397
	#N/A			2	HOR14411
	#N/A			9	HOR18455
	#N/A			9	HOR18456
	#N/A			7	HOR19782
	#N/A			6	HOR19786
	#N/A			9	HOR19788
	#N/A			9	HOR19818
	#N/A			7	HOR19819
	#N/A			3	HOR19820
	#N/A			7	HOR20118
	#N/A			9	HOR20122
	#N/A			9	HOR20123
	#N/A			7	HOR20126
	#N/A			6	HOR20130
	#N/A			6	HOR20132
	#N/A			9	HOR20134
	#N/A			9	HOR20135
	#N/A			7	HOR20142
	#N/A			2	Aapo
	#N/A			1	Agneta
	#N/A			2	Akcent
	#N/A			1	Akka
	#N/A			2	Alliot
	#N/A			2	Alva
	#N/A			2	Apex
	#N/A			2	Armelle
	#N/A			1	Atribut
	#N/A			2	Artturi
	#N/A			2	Balder
	#N/A			2	Baronesse
	#N/A			2	Beatrix
	#N/A			2	Binder
	#N/A			2	Braemar
	#N/A			2	Britta
	#N/A			4	Bulbul89
	#N/A			2	Caja
	#N/A			2	Calgary
	#N/A			2	Camir
	#N/A			2	Carafe
	#N/A			2	Chalice
	#N/A			2	Cheri
	#N/A			2	Cleopatra
	#N/A			2	Dandy
	#N/A			2	Deba Abed
	#N/A			2	Dialog
	#N/A			2	Domen
	#N/A			2	Drost
	#N/A			1	Druvis
	#N/A			1	Eero
	#N/A			2	esme
	#N/A			2	Eunova
	#N/A			2	Forum
	#N/A			1	Freja
	#N/A			1	Frisia
	#N/A			2	Gant
	#N/A			2	Gitane
	#N/A			2	Golden Promise
	#N/A			2	Golf
	#N/A			2	Gull
	#N/A			2	Heris
	#N/A			1	Idumeja
	#N/A			2	Inari
	#N/A			2	Ingrid
	#N/A			1	Jadar
	#N/A			1	Jarle
	#N/A			1	Jyvä
	#N/A			2	Karat
	#N/A			1	Krona
	#N/A			2	Krystal
	#N/A			2	Ladik
	#N/A			2	Latvijas Vietejie
	#N/A			2	Leeni
	#N/A			8	Lenta
	#N/A			2	Lud
	#N/A			2	Maresi
	#N/A			2	Midas
	#N/A			2	Nemex
	#N/A			2	Orbit
	#N/A			3	Otis
	#N/A			1	Otra
	#N/A			2	Paavo
	#N/A			1	Pohto
	#N/A			1	Potra
[truncated: 190 more rows]
