# Supplementary material for: The highly divergent Jekyll genes, required for sexual reproduction, are lineage specific for the related grass tribes Triticeae and Bromeae
Source: Plant J. 2019 May 25;98(6):961–74. doi: 10.1111/tpj.14363 (PMC6851964; doi:10.1111/tpj.14363)
Supplement: Supplementary file 12 — Table S3. Population statistics of re‐sequenced Jek1/Jek3 accessions. [file TPJ-98-961-s012.xlsx]

## Sheet: Sheet1
Supplemental Table 3. Population statistics of re-sequenced Jek1/Jek3 accessions.
Locus	Genepool	No. of accessions	No. of haplotypes (h)	Haplotype diversity, Hd	Nucleotide diversity (Pi)	Theta (per site) from Pi	Theta (per site) from S	Theta (per site) from Eta	Theta (per sequence) from S	Avg. no. of nucleotide differences (K)	Number of polymorphic sites (S)	Total number of mutations (Eta)	Tajima's D	Statistical significance	Fu and Li's D* test statistic	Statistical significance	Fu and Li's F* test statistic	Statistical significance	Mutations polymorphic in domesticated, but monomorphic in wild	Mutations polymorphic in wild, but monomorphic in domesticated	Average number of nucleotide differences between populations	Average number of nuc. subs. per site between populations, Dxy	Number of net nuc. subs. per site between populations, Da	Loss of Diversity (Lπ)
JEK1	All	215	14	0.2894	0.00053	0.00053	0.00322	0.00338	2.691	0.445	16	17	-2.18259	P < 0.01	-4.64653	P < 0.02	-4.43523	P < 0.02
JEK1	Wild	33	13	0.9015	0.00257	0.00258	0.00472	0.00496	3.942	2.17	16	17	-1.61826	ns	-2.45883	ns	-2.57538	P < 0.05	0	16	1.484	0.00176	0.00047
JEK1	LRC	41	2	0.0488	6e-05	6e-05	0.00028	0.00028	0.234	0.049	1	1	-1.12187	ns	-1.78163	ns	-1.84064	ns	NA	NA	NA	NA	NA	NA
JEK1	Cultivar	140	1	NA	0	0	0	0	0	0	0	0	NA	NA	NA	NA	NA	NA	NA	NA	NA	NA	NA	0.976654
JEK3	All	269	9	0.398	0.00088	0.00089	0.00211	0.0021	1.783	0.753	11	11	-1.33332	ns	-1.68452	ns	-1.86705	ns
JEK3	Wild	67	9	0.6121	0.00131	0.00131	0.00274	0.00272	2.311	1.111	11	11	-1.44223	ns	-1.0111	ns	-1.3704	ns	0	8	0.901	0.00106	4e-05
JEK3	LRC	63	3	0.3236	0.00071	0.00071	0.00075	0.00075	0.637	0.605	3	3	-0.09685	ns	0.86859	ns	0.66833	ns	NA	NA	NA	NA	NA	NA
JEK3	Cultivar	139	2	0.3153	0.00074	0.00074	0.00043	0.00043	0.363	0.631	2	2	1.06717	ns	0.66095	ns	0.9254	ns	NA	NA	NA	NA	NA	0.44275
