# Supplementary material for: The highly divergent Jekyll genes, required for sexual reproduction, are lineage specific for the related grass tribes Triticeae and Bromeae
Source: Plant J. 2019 May 25;98(6):961–74. doi: 10.1111/tpj.14363 (PMC6851964; doi:10.1111/tpj.14363)
Supplement: Supplementary file 13 — Table S4. Jek1/Jek3, HvCEN, btr1/btr2 and Ppd‐H1 allelic combinations in domesticated barleys. [file TPJ-98-961-s013.xlsx]

## Sheet: Sheet1
Table S4. Jek1/Jek3, HvCEN, btr1/btr2 and Ppd-H1 allelic combinations in domesticated barleys.
	Lineage-specific, speciation		Major adaptation locus		Major domestication trait		Major domestication trait
			HvCen1		BTR1/BTR22		Ppd-H13
			Pro	Ala	btr1Btr2	Btr1btr2	PpdH1	ppd-H1
	Jek1	J1-H1	+		+		+
		J1-H1	+		+			+
		J1-H1	+			+	+
		J1-H1		+	+			+
		J1-H1		+		+	+
	Jek3	J3-H1	+		+		+
		J3-H1	+		+			+
		J3-H1	+			+	+
		J3-H1		+	+		+
		J3-H1		+	+			+
		J3-H1		+		+	+
		J3-H1		+		+		+
		J3-H2	+			+	+
		J3-H2		+	+		+
		J3-H2		+		+	+
	1	See Comadran et al. 2012 for details
	2	btr1Btr2 and Btr1btr2 are the non-brittle genotypes
	3	Ppd-H1 = photoperiod-responsive, ppd-H1 = photoperiod non-responsive
