# Supplementary material for: The highly divergent Jekyll genes, required for sexual reproduction, are lineage specific for the related grass tribes Triticeae and Bromeae
Source: Plant J. 2019 May 25;98(6):961–74. doi: 10.1111/tpj.14363 (PMC6851964; doi:10.1111/tpj.14363)
Supplement: Supplementary file 14 — Table S5. List of primers used. [file TPJ-98-961-s014.xlsx]

## Sheet: table S3
	Table S5. List of primers used.
for qRT-PCR
	gene annotation	direct primer	reverse primer	fragment length
	actin	5’-CTGGTTTCGCTGGAGATGATGC-3’	5’-CCGAGGGCGACCAACTATGC-3’	62
	Jekyll1	5'-TTTGGGTGCCGGAGGAAGAGTA-3'	5'-CACCCCCGGCAGGAACAGC-3'	156
	Jekyll2	5'-CGACGGCGCTGGAGAGGA-3'	5'-CGTTCAAAGTGGCAGGACATTCA-3'	193
	Jekyll3	5'-GCGAGAGGCTGGCTGGAGACT-3'	5'-GCCCGGCCCTGGTATTTATGTA-3'	168
for preparation of constructs for heterologous expression in E. coli
	construct name	direct primer	reverse primer	remark
	pJ2	5'-GCAAGGATCCATGGCGGCTCGCGGTGGGAA-3'	5'-TATGCACTCGAGGCCTGGGGTGT-3'	cloning sites Bam HI and Xho I, correspondingly, are underlined
	pJ3	5'-GCAAGGATCCATGGCGGCTCGCGGTGGGAA-3'	5'-GCTCGAGTGGAGCTGCATCCTCTT-3’	the direct primer is common for both Jek2 and Jek3 cDNAs
for genotyping
	Jekyll1	5’-CTACCAGTAGCACTCTCCCAGTCCCAGT-3’	5'-TTCCGTGGTGTATAACAAAATGACAAGCA-3'	the direct primer is common for both Jek1 and Jek3 genes
	Jekyll3	5’-CTACCAGTAGCACTCTCCCAGTCCCAGT-3’	5'-CATGTGCAGCCCGGACTTTTCAC-3'
